# Supplementary material for: Automatically Identifying Self-Reports of COVID-19 Diagnosis on Twitter: An Annotated Data Set, Deep Neural Network Classifiers, and a Large-Scale Cohort
Source: J Med Internet Res. 2023 Jul 3;25:e46484. doi: 10.2196/46484 (PMC10365612; doi:10.2196/46484)
Supplement: Multimedia Appendix 1 [file jmir_v25i1e46484_app1.txt]

positive covid test
positive covid19 test
positive coronavirus test
positive corona test
positive covid swab
positive covid19 swab
positive coronavirus swab
positive corona swab
positive covid tested
positive covid19 tested
positive coronavirus tested
positive corona tested
diagnosed covid
diagnosed covid19
diagnosed coronavirus
diagnosed corona
hospitalized covid
hospitalized covid19
hospitalized coronavirus
hospitalized corona
hospital covid
hospital covid19
hospital coronavirus
hospital corona
emergency room covid
emergency room covid19
emergency room coronavirus
emergency room corona
er covid
er covid19
er coronavirus
er corona
icu covid
icu covid19
icu coronavirus
icu corona
