# Supplementary material for: Automatically Identifying Self-Reports of COVID-19 Diagnosis on Twitter: An Annotated Data Set, Deep Neural Network Classifiers, and a Large-Scale Cohort
Source: J Med Internet Res. 2023 Jul 3;25:e46484. doi: 10.2196/46484 (PMC10365612; doi:10.2196/46484)
Supplement: Multimedia Appendix 2 [file jmir_v25i1e46484_app2.txt]

def search_covid_tweets():
    with open("input_file.tsv", 'rb') as filename_input:
        with open("output_file.tsv", 'wb') as filename_output:
            filereader = csv.reader(filename_input, delimiter='\t')
            filewriter = csv.writer(filename_output, delimiter='\t')
            for row in filereader:
                tweet_id = row[0]
                user_id = row[1]
                text = row[2]
                date = row[3]
                if not re.search(r'^\s*rt\s', text, flags=re.IGNORECASE):
                    if not re.search(r'\b((dad|mom|father|mother|sister|brother|son|daughter|grandmother|grandfather|friend|uncle|aunt|parent|grandma|grandpa|grandparent|grandson|granddaughter|niece|cousin|co\W?worker|relative|neighbor)s?)\b', text, flags=re.IGNORECASE):
                        if re.search(r'\b(i|im|ive|my|me)\b', text, flags=re.IGNORECASE):
                            if re.search(r'(covid|covid\W*19|coronavirus|corona)', text, flags=re.IGNORECASE):
                                if re.search(r'\bpositive\b', text, flags=re.IGNORECASE):
                                    if re.search(r'\b(test|tested|swab)\b', text, flags=re.IGNORECASE):
                                        filewriter.writerow(row)
                                        print(row)
                                elif re.search(r'\b(diagnosed|hospitalized|(in|to|into)\s+(the\s+)?(hospital|emergency\s*room|er|icu))\b', text, flags=re.IGNORECASE):
                                    filewriter.writerow(row)
                                    print(row)


if __name__ == '__main__':
    search_covid_tweets()
