# Supplementary material for: Automatically Identifying Self-Reports of COVID-19 Diagnosis on Twitter: An Annotated Data Set, Deep Neural Network Classifiers, and a Large-Scale Cohort
Source: J Med Internet Res. 2023 Jul 3;25:e46484. doi: 10.2196/46484 (PMC10365612; doi:10.2196/46484)
Supplement: Multimedia Appendix 4 [file jmir_v25i1e46484_app4.txt]

tweet_id	label
1382343793341575169	0
1377631738692796417	0
1386448010029240326	0
1361342676340211717	0
1386757983254765569	0
1382001700853125122	0
1383272654212272136	1
1374479299047084035	0
1354020426620547072	0
1362671045136809985	1
1373077971658022918	1
1373076070312730633	0
1331292744489250816	0
1379116535726415874	1
1357823724192296960	0
1376702269991890945	0
1377607714524831745	0
1388377556097904640	0
1384271458210238470	0
1377509820425723912	0
1383382420234280964	0
1333413081083310081	0
1386707720317935617	0
1375292877195120640	1
1350649856830828546	0
1377254105752690696	0
1383590378712956929	1
1388238564220030977	0
1373218284129157120	0
1385316180739624972	0
1386017989053624320	0
1326482267913515013	0
1384105411607814147	0
1378083348334178307	0
1384541171062611970	0
1383184499534663683	0
1386544834308042752	0
1387968398127206401	0
1379153840780546053	0
1303158275106639872	0
1385398326863044612	0
1334531743274192896	0
1387867920655523840	0
1385203064303407108	0
1387111672918183938	0
1376858642843115522	1
1373717784350298112	0
1388214380202893316	0
1386861418054447104	0
1384991428498055168	1
1377318455108587524	0
1343976723768074240	0
1386690081298259969	0
1382428605855145986	0
1375115274236555268	0
1381964205935394819	0
1379982239971352576	1
1381726684534206467	0
1387196609147006976	1
1378024765764538369	1
1381212991983599618	0
1382000441119154191	0
1293086667427979264	0
1388598484996141065	1
1382471005210341383	0
1381396895583571975	0
1388863272724611073	0
1383252746522939392	0
1387307369508458497	0
1337808972292759553	0
1343348857111908353	0
1380086552731209729	1
1379833418662473729	0
1379169720855838727	1
1351456070749868032	0
1353528276472320000	0
1375025248333103105	0
1387125726629924864	0
1378098447413350407	0
1373168148736835587	0
1338962844155584513	0
1358531008010870789	0
1360578848052703235	0
1385723718375251968	1
1341944586504175619	0
1363928321080311813	0
1328873355915702272	0
1382017046922240003	0
1383122351785705473	0
1386813953154633729	0
1373411135857246208	0
1378374389503307780	0
1381059355504746496	0
1388970405340327936	0
1380546318217719810	0
1356419012859621377	0
1386693114786574344	0
1383623674901663747	0
1379061255449804813	0
1360660257744162822	0
1386688717042200583	0
1386027849635696641	0
1373672860544233474	0
1382370468758441986	1
1381886198541643776	0
1380896355644801034	0
1376108584912756738	0
1377077970876002306	0
1353783313102741506	1
1335970683550134272	0
1376129346549780480	0
1343599159094341632	0
1373059260293259265	0
1329981228703903744	0
1388513234995515393	0
1374018663196487681	0
1382705469211426819	0
1376652312496734211	0
1370559027785179142	0
1388090221842030595	0
1361286551032979459	0
1353057798196654081	1
1388757079834439683	0
1373370341943300097	0
1382813318251876352	0
1379402775537278977	0
1386059706343596033	1
1383084869970845699	1
1378756948699574273	0
1384932392452993031	0
1388143517298536457	0
1326168172915986438	0
1381605369592619011	0
1379595295928037379	0
1374556544600207365	0
1379891406118871041	0
1387093414097956874	0
1372183022166941697	0
1360996930269024258	0
1374345090936664069	0
1379826717607534592	0
1384027630219894787	1
1381541862524252160	0
1378016399596081160	0
1362184567076093953	1
1373742564977733633	0
1386814339559170054	1
1382721428324290564	0
1373657400331407373	0
1365126880777678855	0
1321323152874430464	0
1378069754104184845	0
1377641338603192321	0
1381034001096400900	0
1375582970916921345	0
1340458703036829696	1
1374348434359123970	0
1381678060970389506	1
1340409967287951361	0
1380919039061602305	0
1351635268613201920	0
1376740926169751553	0
1380347318780657665	0
1349850680597495809	0
1372752033413951494	0
1354774816272707586	1
1383224633076318210	0
1350537024168722432	0
1377643203915083777	0
1389042465945104390	0
1377258722389598210	0
1381097088751132673	0
1377316819992739846	0
1386883331447529473	0
1373752366504235013	0
1373308022315966468	0
1360675014626992132	0
1377289359007813636	0
1374906455128686595	0
1383830581948022786	0
1381703451558678534	0
1387426984330809354	0
1374612221112639489	0
1378110527616950272	0
1375025809501650951	0
1389257699909459972	0
1379574860318302208	0
1380371266100555786	0
1387091714507149323	0
1389317644831047681	0
1387182968993636355	0
1387725299220164613	0
1378667903055110144	0
1379143046814691328	0
1341322481550946307	1
1387435119904952323	0
1378022857893154827	1
1375795906247864328	1
1373994246148087813	0
1387814353907326977	0
1375056503288295426	0
1375212571398115331	0
1357032247078113280	0
1374696544449015809	0
1379426667509260288	0
1384259796040253440	0
1375566772485517315	0
1351627130715697152	1
1339426583694745604	0
1376977682488029184	0
1376543046288965632	0
1387445635079720968	0
1352626826074578952	0
1385499120018788352	0
1361727921518497792	0
1383609954519588864	0
1380708825582428163	0
1389029945930747907	0
1380033150710079488	0
1376372733991354379	0
1382087199437385728	0
1380326463740645380	0
1377073426054180871	0
1377853130424135686	0
1381872829835182080	0
1381333415224545280	0
1379100646041923589	0
1378528375304765441	0
1385764496002662400	0
1336769400989511688	1
1384003714051018760	0
1370832560285175809	0
1375573288374521856	1
1384829718348943360	0
1381399114169077760	1
1289205264042864642	1
1384483167051071490	0
1388165797365878788	0
1387897154669322242	1
1375134427664297987	0
1375653548634083328	0
1381728838783266817	0
1375174839145701378	0
1377020317919555588	0
1384609608358981643	0
1387244094393438219	0
1328406093035417600	0
1355942937432117250	1
1378678014062526466	0
1326193783474679808	1
1387387547702153218	0
1313368805150617600	0
1302960338925625346	0
1386433295311847426	1
1378782229674012674	0
1375876057719508994	0
1380271879617835009	0
1383137623842156545	0
1383991258838798339	0
1379524949002555394	0
1374398623039942665	0
1375744843847204864	0
1379924133602062342	0
1375646974763016192	0
1374810288717987849	0
1371957432495214592	0
1383016837189894145	0
1347955669803012098	0
1372757544129601538	0
1358760246940999681	0
1354650113172512768	0
1384086365864792065	0
1374387597200396291	0
1372717391147380738	0
1380586125220323333	1
1377981316717813765	0
1379447320979374081	0
1366820139728003072	0
1336193603178274817	1
1379920082630025218	0
1381399252526641154	0
1358040385277161473	0
1385697542994898946	0
1386061448699281410	0
1378625648110014465	0
1377411428496203778	0
1374809599300210691	1
1380192649152507906	0
1388207804662509568	0
1371878426009772037	0
1374861440058810368	0
1336261048442081280	1
1374097630670811141	0
1344393150618423296	0
1375434750890930185	1
1377037200349569024	0
1376098199916716036	1
1380931160755163138	0
1346903396729708552	0
1377210291759542274	0
1379492369209430016	0
1377283921818320896	0
1372875459512373253	0
1350217521320742914	1
1383602477027627008	0
1379508214446882819	0
1365496072278142976	0
1372721371298607106	1
1387000598751498241	0
1342277331273056257	0
1378788538712535049	0
1387068524162600960	0
1387837916035026945	0
1373988215447769091	1
1382456011383046147	1
1344316671213891587	0
1333506389675831299	0
1364957093946621956	0
1384206464957358080	0
1385325935986200582	1
1376503243203809280	0
1384500949092167685	0
1380860645097275392	0
1328422419082579969	0
1339780978831749120	0
1377284305647325185	0
1375358440751689730	0
1373670241159421959	0
1375590788009226241	0
1384234491028250625	0
1384289479045746688	0
1379774015158517762	0
1377424894217101315	0
1372731191279943680	0
1381689847610548226	0
1386591272773709824	0
1372864344900374528	0
1292518703003602944	0
1373645272581017600	0
1380344049513734144	0
1386119966227779585	0
1381294004805922818	0
1322521722747277312	1
1379467716764049408	0
1374790166058045444	0
1375977693276147712	1
1373336536192782340	0
1375080818335346692	0
1384935326515449858	1
1372190271803363333	0
1379444519259795457	0
1374727759918944256	1
1384501901522182152	0
1379079022194343939	0
1376233619988041734	0
1347264406183407617	0
1387811356242595842	1
1352043611853086720	0
1380701225574883331	0
1372710369802690561	0
1374338224156463106	0
1314974949577232390	0
1385195305096957952	0
1373077490734936065	0
1377333540031959040	0
1387217776285306880	0
1328327134343950337	0
1376722777286279168	1
1366548465879306242	0
1378055746747826179	1
1381181035111669762	0
1373237362562637830	0
1356253548799881220	1
1380344423935062016	0
1387554328731295748	0
1374088904089894914	0
1377601220483899392	0
1382183077900816388	0
1387507365637992452	0
1374462286362943501	0
1377033556153794564	0
1308332305388371969	0
1386773209639526402	0
1340019885808570368	0
1387165726885175300	0
1385411600052592643	0
1374801300282478595	0
1371607231947436038	0
1382051958803021825	0
1382332666121375752	0
1374195290991861760	0
1381456512103677954	0
1376645971208196098	0
1375327111213293568	0
1349411747288018945	0
1383121835202600960	0
1374616648598970374	0
1376613256282923008	1
1374048757726154756	1
1378540113488093186	1
1385667690610642944	0
1373732111564218373	0
1375981038984429570	0
1361566515045220354	0
1380578326511677442	0
1381644629674709001	1
1375573934209441798	0
1336727060220440581	0
1377575402877693952	0
1331364619949060096	0
1387241168837218307	0
1379404573580926977	0
1337592589982326785	0
1352424705916071942	0
1382001327811801091	0
1384120730858659841	0
1334113961642483712	0
1336393532425302017	0
1374471482655449095	1
1375991312407785475	1
1375442952831504392	0
1343405314264199168	0
1387098367021527050	0
1376742701144567809	0
1377791180667199488	1
1334425731271684099	1
1352566751372914689	0
1313200708670427137	0
1377173547668271105	0
1377718934019932160	0
1374091648293036033	0
1374952869900779522	0
1355244240603906051	0
1374157131709091842	0
1374368159470284803	0
1380186344412999683	0
1374520268454907916	1
1388651279715610626	0
1379338102515306498	0
1385715266059911172	0
1379149752634380291	1
1386823802600972289	0
1339968186331127808	0
1368472130237693953	1
1379214630434836484	0
1374475676045086727	0
1383000270125338624	0
1385553998913093632	1
1378070165406031876	0
1332801856637181952	0
1380578675750494209	0
1380981566638186496	0
1379999645192048640	0
1378055697468907527	0
1379001281776324610	0
1368210319726833670	0
1373468506507735045	1
1366981264448790528	0
1373032696629358598	0
1386645219865776128	1
1388199390678900737	0
1386746998808797189	0
1381363604902006790	0
1387363497080655876	0
1383807407038492673	0
1381480920633458689	1
1289978891931533312	0
1378468327606091778	0
1335729109142548481	0
1337869367808303104	0
1353008322828447744	0
1380489097198907395	1
1382541979762970625	0
1382710805339066372	0
1369396416754376715	0
1374300176957988864	0
1381021724632707072	0
1369693765904961537	0
1372905327025348610	0
1383874170761609219	0
1373426457939226624	0
1373955931701178370	1
1380660988865839105	0
1379166084914421761	0
1329154000063770624	0
1375819071955034112	0
1381132424629776388	0
1376510692761698305	0
1385255864823582724	0
1372113034894839809	0
1387570997273010176	1
1385229252014972931	0
1312141336066236418	0
1357107954105876482	0
1360213444285378563	0
1358055657291808768	0
1381168487939379204	0
1382332798086868994	0
1381774431618498561	0
1372598155678744578	0
1355141656375394304	0
1340453586254274560	0
1379371372921651204	1
1374740680690429955	0
1377452226973560833	0
1376244394639118345	0
1288629158009081856	0
1375920282897154057	1
1372795171914477575	0
1377254212405432327	0
1375516931361415168	0
1380288297080078338	0
1388167522718003203	0
1377807763989008385	0
1381270276873154562	0
1346199423437553665	0
1377746722219290627	0
1375846320519323650	0
1373366502821404675	0
1366405970985902080	0
1344203330810236928	0
1374022102567780354	1
1382001430672732161	1
1381006819993088001	0
1376720928969781248	0
1372914417084600324	1
1383901766371057667	0
1383077503661703168	0
1375768129796722688	1
1375765616456564737	0
1328555566936051712	0
1339597363871027208	0
1381016188323500032	0
1379785392422055936	1
1340085355014438912	0
1338573133217820672	0
1380193368286887936	0
1387461569081131010	1
1386072306787651584	0
1358142908134797312	0
1380399668555841537	0
1380319920303575040	0
1389198192655441921	0
1372912208825434112	0
1380307623417933824	1
1374095716931473416	0
1378837292870172676	1
1377000507349336067	0
1386197367980904452	0
1376530836934299649	0
1376600379018899465	0
1358791913932021760	0
1381420971836383233	0
1382173021004238848	0
1386886416756584450	1
1385173714044600323	0
1386048113132019714	0
1374369417560084490	0
1350881331115266048	0
1375567768771125248	0
1335589590560804866	0
1377840963780014086	0
1385305319895613441	1
1378801461560274949	0
1382585247829696512	1
1377531932083359750	0
1381294987346915328	0
1374498363454881798	0
1358626536597958656	0
1372619612685221893	0
1380336637767483395	0
1293086816120107008	0
1359965287878164488	0
1371205443066982401	0
1379571875521519618	0
1379312419739164672	0
1376309195989950467	0
1387753827273781250	0
1384174871089860618	0
1379280771026980868	1
1386784129962975236	1
1378067432611385351	0
1289507380447780867	1
1338727586797559809	0
1380664924108517380	1
1383763199032381454	1
1344319676071948288	0
1336917662874693632	0
1386694907964780544	0
1375232196840071168	0
1373728004380184576	1
1369921378560966656	0
1374513568134008833	0
1336676123770548225	0
1383276951981330440	1
1379411317774237700	0
1384501639986434052	1
1381189864440356870	0
1374011628556054536	0
1379844182274101253	0
1377817373168701443	0
1374416695494725649	0
1339320091087949824	0
1378833035248996354	1
1387417651539070976	0
1361740564652195841	0
1382867168602169345	0
1382762463381245952	1
1381205629189115909	0
1373005216065413121	0
1346569119143927808	0
1357066352901689351	0
1386064517751259138	0
1380093001045843969	0
1388223520761597957	0
1386433471317303297	0
1375040875269591041	0
1288155762385203200	0
1380664222351290371	0
1362555010052206592	0
1354511256330399745	0
1381280364786810883	0
1380104771168837634	0
1378858043866292225	0
1288502287883743233	0
1374071916688986113	1
1382082324775325699	0
1376179471112409103	0
1375106480198754305	0
1375821956851904513	0
1385277645806440453	1
1378241549742522368	0
1382695674483986433	0
1376690943378792449	1
1342943176764633088	0
1376025793814466561	0
1328079173026508800	0
1355236920251588610	1
1387858253464457218	0
1381641896745857028	0
1382422566493683713	0
1377055912230281220	0
1372345021932929024	0
1376594966525444096	0
1379856422851215360	0
1380902069834547203	0
1386356336259047427	1
1373348264125300740	0
1374438858088013826	0
1386730961983971330	0
1367536844741689344	0
1388594857820639234	0
1381886393526456323	0
1380235737400889344	1
1384539315070554115	0
1313202155994533888	0
1381330654156185600	0
1385277540550463488	0
1381569018000244738	0
1376945011158351872	0
1354607492291026944	1
1379793598649077762	0
1342623702685519872	0
1386197345902075904	1
1388200199584104448	1
1380911615130931204	0
1389293694046642177	0
1313243826878918656	0
1387681149934309376	1
1379942355483168775	0
1375016483621855236	0
1387903814813069313	0
1376817444740857856	0
1369397354059730962	0
1387541788697763847	1
1388174251946127365	0
1387339253940736001	0
1384575339096068102	0
1386142635417473029	0
1288303551807193088	0
1380786303445401602	0
1377458846164221954	0
1374066523908759554	0
1385955895373357057	0
1382878336247025664	0
1387961121202708483	0
1384226413830492164	0
1372662322548867073	0
1376267476640669700	0
1379867310039662601	0
1384044638714007558	1
1380085217692557312	1
1376136802491367425	1
1388502175454740482	0
1381993175611535362	1
1367576725555712004	0
1340809521657225223	0
1378812227667468288	0
1354609234592358402	0
1382194474432991232	0
1381591989087526915	0
1303107741330878464	0
1338091663563108352	0
1386809024805539843	1
1380107629486292994	1
1385171223378685952	0
1340025801081647104	0
1373242976437215236	1
1378792186435805184	0
1380582022310203395	0
1377087871870455814	1
1383795064330096643	0
1330141132811014148	0
1381431596943777792	0
1382148739410882563	1
1376099607965491203	0
1374520467873132553	0
1374865633117143042	0
1329565014877941760	0
1377099226383966212	0
1381950764885684235	0
1384444230274277378	0
1383626250795720714	0
1368912790484889607	0
1379392453795545092	0
1385172350023372801	0
1379966444427878401	0
1378230922227675141	0
1301674451872944129	0
1364982336908058624	1
1380581351980638208	0
1380233687221080070	1
1388853012437811203	0
1374063451023245314	0
1376489668552839169	1
1386084788533071873	0
1380123645628968960	1
1385087627787919361	0
1379367989477306374	0
1379246203502747654	0
1375275898887229442	0
1379493264143880193	0
1373024329898860544	0
1382319939298721793	0
1374812479256027138	0
1372892439229390853	0
1381017391245651970	0
1341816676946472966	0
1376747236252614657	1
1376868906770558979	1
1376318838418116608	0
1385657386946506755	0
1373864490337509376	0
1378520197355683840	0
1357875585117208578	0
1376699644558856194	0
1379227419270389760	0
1384475709083725831	0
1388991499447144449	0
1388910334354853889	0
1376995948354629632	0
1338566134623318025	0
1376653999097647105	0
1385349387723935752	0
1376916402301497352	0
1380251139636084746	0
1379109532283068419	0
1389022643421171713	1
1381962558035402752	0
1346198655083175940	0
1385336978917449730	1
1370830114414596100	1
1314350324304445443	0
1345488831361871873	0
1388491237192261633	0
1374063624071839747	0
1366877067535613964	0
1370195215089242114	0
1346880940203778050	0
1372918762555338758	0
1386739420460568578	0
1377345999119732742	1
1385641083909070850	0
1324200329848721410	0
1381437509134118912	0
1376467489996075008	0
1386072997346234372	0
1384325813726810121	1
1368695560140713988	1
1381736072158175233	1
1379470392146989058	0
1375535329424343046	0
1386346940787347458	1
1380196616326369281	0
1350206032434372609	0
1372648629626896384	1
1363891715858456590	0
1376808060199563264	0
1389282118753206275	0
1346770751106424840	0
1385612584800432132	1
1346807400913924100	0
1377389449521192961	1
1372602484674326530	1
1375417825997815810	0
1378540010794811392	1
1377866475923415042	0
1385342689303011332	0
1380652784618459146	1
1375541555377868801	1
1381723640656392194	0
1383099978910814211	0
1387491470395990022	0
1379814849295872001	0
1302019433217626112	0
1377165799719247881	0
1374687075967107075	0
1368155708441714689	1
1341017440118071298	0
1339628448025899010	0
1371846581352333321	0
1372929309481037825	0
1376294221431341069	0
1346632984703553537	0
1384610470615818241	0
1373621949633605635	1
1382018552723599362	1
1378055025725947905	0
1384865359098953728	0
1375370981649305601	0
1381703560161808384	0
1382042764221759498	0
1360959147748032513	0
1386616028176818181	0
1373316922360610817	1
1374827787320754176	0
1378745020698787847	0
1343618855046811649	0
1305869925488222209	0
1340678591978332162	0
1381344094153281540	0
1382066548823760904	0
1372707248624050180	1
1379882861247991810	0
1382139129161416704	0
1379434069973299207	0
1388291157508202501	0
1337659820942520322	0
1345739695087644672	0
1376891590208278531	0
1376742361808650242	0
1353177037666623488	1
1388283935801561089	0
1375486032670556165	1
1375107412626116612	1
1340667785043697669	0
1380513784188506115	0
1380168545976340483	0
1384143031117369354	0
1375384525035950081	1
1380150515879714816	0
1386205848347856896	0
1379819415496167428	0
1379145496518885377	0
1373324492294922240	1
1380887227568254982	0
1384912573674532867	0
1384278095545339905	0
1346658202939699207	0
1388327260697075714	0
1384566646195441668	0
1372980003089039364	0
1384517282324312067	1
1375286020866908160	0
1341172788942544901	0
1339266236170067971	0
1379824103029374983	0
1376979327447937030	1
1387144996986437632	0
1382042904898666497	0
1386755346732040201	1
1351153457634410500	0
1380705767267913731	1
1377546863918874631	0
1383884585101000706	0
1377993347885858817	0
1382845642897117184	0
1374002375527120896	0
1376820915762266112	1
1389283905568653319	1
1389180551660294144	0
1355047426437091328	0
1385513722920194049	0
1379884781245239296	0
1384556900252069891	0
1386040402868850693	0
1376961142397014018	1
1383013916096217090	0
1384228355508109315	0
1384703192563216388	0
1373038069243330564	0
1383029202572640256	1
1387395641798799365	0
1373233994909814788	0
1376729459030691845	0
1387828219450208264	0
1378027886603595781	0
1373298390331707392	0
1388585205129175045	0
1382602041294487552	0
1376562873342816256	0
1376928405145464849	0
1379623019442794501	0
1380154569758547970	0
1384118532913328129	1
1382719546918907908	0
1379559471450521603	0
1386656255696154624	0
1375138420503236614	0
1381013529856241665	0
1378508582761549825	1
1370077534138855425	0
1351581708454408194	0
1370400269557633030	1
1386022401595645956	0
1382421557818052614	0
1344205587081474049	0
1387146153154781199	1
1332787296278556674	0
1373173228835794946	0
1379578681035788290	0
1379841953467097089	0
1387590550501531648	0
1377775625344323585	1
1367637232757178378	0
1381980274444079105	0
1376523140776534016	0
1386793327387975680	0
1373432375967891466	0
1382719356484861955	0
1328536987293331456	0
1387469522911731712	1
1380669678276780033	0
1381814890579517441	0
1376664623244582916	0
1379495957067366408	0
1371817501793865730	0
1386374418205642757	0
1364918367795236865	0
1387023419913510915	0
1380416444773625859	0
1382431556099309568	1
1387179759847845891	0
1381729230321459203	0
1375395578683744257	0
1344911456404459522	0
1377387386179489800	0
1387431044148830208	0
1384896440514891778	0
1329181690745466884	1
1384926711838556164	0
1380616465112567812	0
1387374740868849666	0
1327674026425266177	1
1357898797146271745	1
1353828009564901376	1
1381279190243246080	0
1383109229159051266	0
1381221225737900033	0
1377027077132664835	0
1382411110079430658	0
1388696748848291843	0
1375069423397171200	0
1377276909755715584	1
1388523306484121605	0
1378955374204760065	0
1372620991961174016	0
1380571398276407296	0
1344316100843073544	0
1353780943442620417	0
1369072641785610240	0
1374920541841330176	0
1378028295736950787	0
1381382355487612929	0
1379869499789357069	0
1356659377839759361	0
1366312254501572610	0
1373127665494941698	0
1376240547216687104	0
1308448617775001600	0
1388094236202086400	1
1312221186064031744	0
1297490416464527360	0
1342364748155912192	1
1374520440958242817	0
1378419101585059841	1
1382431251945127948	0
1380322175270408193	1
1375791981440462854	0
1386249040229191684	0
1372225522839748619	1
1381787062026833921	1
1343541291896987649	0
1387421015580549123	0
1364956934554664963	0
1357101004379082759	0
1376322011698454528	0
1380296560878231557	0
1372904439116394502	0
1383258388675497988	0
1378106783357632512	0
1375990773079023617	0
1386895145233272834	0
1383327880696909825	1
1386278595799158788	0
1383577697243189260	0
1387084971253321730	0
1386665550261202948	0
1386817079127461890	0
1386093802784493569	1
1376189271195885568	0
1376245887379382273	0
1373714079974621193	0
1377430755689824259	1
1376974292857057280	0
1381984673878933504	1
1386974115588808705	0
1381093478407487493	0
1383621909208735747	0
1381673848135880704	0
1366086076624994315	0
1372635036692938759	0
1379110650358550528	0
1384574601821360133	1
1383255343984041995	0
1383092293696065538	0
1386387862451539971	0
1325983158446252033	0
1379474847395364874	1
1382656812042887168	0
1380938955135324164	0
1359243703634845697	0
1337287896135589898	0
1378433160782999561	0
1359555860851093506	0
1374508677961420811	0
1341680525862420480	0
1378039034447073282	0
1373934111023333378	0
1376904095026515968	0
1346702222546108418	0
1386955336620384258	0
1388850104434675712	0
1373685760906383360	1
1379550969856425988	1
1380079262263345155	0
1380115345030008832	0
1386394878842753024	0
1374139824672706561	1
1386904628298764289	0
1383133761559277576	0
1375824172564238351	0
1380999660844822532	0
1387938646632796163	1
1380004435527675905	0
1386735947958689796	0
1379758849545097226	0
1379489188324737025	0
1368638659206017034	0
1385265540227272705	0
1359899107062665216	1
1365103652046860288	0
1387878316728745985	0
1380103730662682626	0
1381483454748008449	0
1386654050112839696	0
1373639251695345668	1
1387575403016032260	1
1387168009018609673	0
1376764033387270151	0
1372979069214658569	0
1387425986501922820	0
1336229431401123840	0
1372966757116313603	0
1383188702248067077	1
1372797949185462273	1
1361047953176166413	0
1374490682065252353	0
1380669277523558401	0
1377697790801936386	0
1373679842915459072	0
1388430565175533570	0
1387813406577774593	0
1375274654177271811	1
1340877637842067456	0
1385734332778700801	0
1382333594505461771	1
1379148948540059649	0
1371098076979560451	0
1383526877571084299	0
1368208538842112008	1
1387110132824281091	1
1384824105413849090	0
1375478983802945541	0
1349774036335673344	0
1376556199596847106	0
1387242715319046150	0
1377076357457412097	0
1389311179718283280	0
1375447026738036736	0
1380251786284503054	0
1375544135046823939	0
1386886641478893568	0
1372912688469323777	0
1374389814942789632	0
1351205341078417412	0
1377414792348979201	0
1341043278221893637	0
1346482285923557381	0
1381103858601066508	0
1380072308598050817	0
1382696534693806084	0
1349771346197291008	0
1373726090141765632	1
1353481757807566848	1
1324788011930976256	0
1357124188251840512	0
1378030137493577732	0
1385409027383824387	0
1384139873804685312	0
1341183187901411328	1
1375016212132941824	0
1337082819244331009	0
1389295557680766994	0
1374069491576012806	0
1376621958201102339	0
1380238530316791808	0
1379527360723181570	0
1374554733357248512	0
1382019273565032448	0
1379731207882219522	0
1291302487027318784	0
1314179688026312709	0
1338947247992676353	0
1388100608641675265	0
1388239355186008067	0
1373291681517346816	0
1374055155524591616	0
1380239242463481862	0
1384870788960948224	0
1384524973046485007	0
1378730712220774404	0
1379103718629576708	0
1341419757791309828	0
1386449057648836610	0
1338989823965663235	0
1348610275600068608	0
1374780436778520584	0
1339728308469174272	0
1379060383911190535	0
1382719572571262979	1
1382231423055183876	0
1374468438559662080	0
1375839638275899397	1
1357095836476469249	0
1388095450213912578	0
1340051611134128128	0
1386136599294103556	0
1382703358394384391	0
1388046499485937670	0
1355218099277090822	0
1379839005311688706	0
1376551467314778120	0
1381699892901507075	0
1377820816256204809	0
1378364517973962757	0
1385361598047408129	0
1374393869836582913	0
1374176051107037184	0
1382174670657585153	0
1363934216044576781	0
1374315483856572417	0
1377303869567463424	0
1383014928747929600	0
1388969399302959105	0
1374035954160254995	0
1377638178107105283	1
1353022278838202370	1
1376983581738864643	0
1373456128072413187	0
1373980018263666690	1
1362012099128524803	0
1378028683764625410	0
1378398325347659776	0
1374181144170799104	0
1376936691424976901	0
1374333710301020172	0
1346865261085745152	0
1379727169593745409	0
1387395169469804549	0
1377461038992355330	0
1376522151784767494	0
1377000850606985219	0
1335263886602211329	0
1382546811064254466	0
1379097449734627332	0
1387840599953494019	0
1381713321351475202	0
1377304718070833155	0
1383935853404164102	0
1375773521918459907	0
1385191019025731590	0
1379165687147606017	0
1383007464132599808	0
1361773147570102272	0
1382031399776088074	0
1353535447956217856	0
1379981001103962113	0
1379158651995189251	0
1379514313036206082	1
1362880362733588484	0
1384222913281150984	0
1380175216635228160	0
1380333790392901639	0
1372930418312421379	0
1382559952645058560	0
1354728066375888897	0
1379482704916455425	0
1373410120978292737	0
1373241144973344770	0
1376855678774566913	0
1384557025703735298	0
1379500872468692994	0
1385215271137210373	0
1312048994407899136	0
1379070929377112065	0
1387911003711680520	0
1376959525157281801	1
1382650445340897283	0
1386736312888266754	0
1373197228517560322	0
1352516943077666816	0
1360255200972398593	0
1373761796255973385	0
1387455560572940291	0
1388622548196286470	0
1380721782701891586	1
1375475785444757510	1
1373842993480884224	0
1382655192781500416	0
1387025043457200128	0
1382369023250206720	0
1306662332840521740	0
1382423512892071940	0
1383795177488228355	0
1379859103917412352	0
1353408273546760194	0
1351729707822309379	0
1381594002852548613	0
1380411457767006208	0
1387432854410432518	0
1380525137586348033	0
1331335263038140417	0
1369300797931012106	1
1380216408563453962	0
1385400301243572224	0
1380330460358836226	0
1382002574400831492	0
1388373056247140354	0
1381760309979967489	0
1369007512322596864	0
1388645489818669058	0
1374873010377682948	1
1388527461881761800	1
1365490744606289923	0
1379411415006654468	1
1383916460800499715	0
1344004883498868740	0
1380678740359925770	0
1342493159473995776	0
1350979782658420740	0
1386651570595565571	0
1384276328837308422	0
1349779298899542016	0
1379434880946241537	0
1334896927264157700	0
1377275378398588933	0
1382649030795202560	1
1374447160117194766	0
1378845956645527552	0
1387777461241491464	0
1380974645009117185	0
1378339576125739008	0
1378090674780790784	0
1377296429656514561	0
1386699371572383751	0
1337909665330446336	0
1378956344372424704	0
1382708146196647940	0
1378444509973975049	1
1383350591766745088	0
1375657087557074944	0
1373370122325393409	1
1383164655263215617	0
1382966061692284931	0
1388513503686823940	0
1346763524496830464	1
1344597521943973888	0
1365489218299064326	1
1377212001684963336	1
1375011833464160256	0
1357851090524471305	0
1386719212392026118	1
1374262950907760641	0
1341196252382457856	0
1315950431940628480	0
1378486289276764166	0
1379862243844702213	0
1373723549886726147	0
1387907984156762115	0
1383744742823907328	0
1374852320442392576	0
1384496271533223936	0
1388948770503725059	0
1379172070140022787	0
1385352103892340742	0
1372787770997964801	1
1373421612893147138	0
1294721797301051392	0
1376971501304483843	0
1346614211544293379	0
1361320759491231750	0
1385608046903189507	1
1377017272267513861	0
1376676688210317316	1
1376984988021837829	0
1377749791132635141	0
1387839235357609989	0
1386783438779437057	0
1384985101851836423	1
1345148841419563009	0
1383577572416495622	0
1377053184858808320	0
1349383758143774722	0
1340346910310330368	0
1385417816145371138	0
1348112986372788226	1
1378565409385934848	0
1375135614530633728	0
1387092510028144640	0
1353049998305468418	0
1375849875494027272	1
1380564742578827269	0
1374414647902674947	0
1352977312656936963	0
1388666848712040448	0
1375040938515501062	1
1375258594434748417	1
1374000372214337544	0
1297624224237051905	0
1383142514190917632	1
1382206143553007618	0
1357763881360326658	0
1385013909938053122	0
1375023048873668610	0
1382034086840123399	0
1388159591997915136	0
1384828898597380102	0
1380205725058748419	0
1352943689178501120	0
1342226941269733383	0
1326476691263414274	0
1388183636801818626	0
1375626136709906436	0
1367858480363798530	0
1381569040972414980	1
1354931067409616903	0
1351429147344703488	0
1382348321574899712	0
1377656152255725570	0
1375035883771023360	0
1342167060344877057	0
1374457358269575177	0
1377768037760270339	0
1376508305552592899	0
1375514105382010882	0
1340036567029731329	0
1369215794996015104	0
1385001811837214722	0
1374661684569145348	0
1358825487070621701	0
1377487180680081409	0
1385656488576880646	0
1384530611835002880	0
1341264508292132870	0
1377673702272200705	0
1303527417944903685	0
1352681355306561536	0
1374831431847866370	0
1385571769420029952	0
1382366788994879493	1
1377936779572039680	0
1373950266945503236	0
1380152556144492550	1
1358118146029232129	0
1376656146660921348	1
1384640320424583169	0
1380814636249972736	0
1385221254429519876	0
1333779467102203904	0
1353679976390914049	0
1361865878594342915	0
1340996386012147712	0
1341849079370887168	0
1352607693375213569	0
1374774032873181193	0
1343350233628090368	0
1379851955690905607	0
1374911152673714183	0
1387426131909951490	0
1379119681391448066	0
1373774762393042945	0
1378193722458959881	0
1378108190139711490	0
1372397115587055619	0
1340877477254729728	0
1383851301507715075	1
1378753833283813379	0
1374920984986275843	1
1372985044357279748	1
1373343509793579008	0
1382838660005912578	0
1377276819158732801	0
1373951687677861888	0
1381316430084313091	0
1388600331618095107	1
1382667632248295425	0
1381165651759394816	0
1367984418254512131	1
1357162807490473986	0
1374756477584424963	0
1373308832735191041	0
1376633202069139457	0
1377840463462469635	0
1351621526781620227	0
1377624842657267713	0
1341314211595640832	0
1375653813105790977	0
1344341868306432003	0
1385832229025329158	0
1380977446938419204	1
1374199042629058560	0
1373599669771636738	0
1386126697305714690	1
1375292056034107396	0
1337405358915153921	0
1375464736431730693	0
1378719948235767810	0
1374192398146887681	1
1387029032349229056	0
1386048612082257924	0
1337599675281584129	0
1381882857279328258	0
1353011964327436288	0
1292152174647152641	0
1351606521952694273	0
1375104736567947265	0
1344504609524523009	0
1349718269247283201	0
1388547896740651014	0
1387701459463069696	0
1376952190208737282	0
1386754389625425924	1
1383764371759788037	0
1381982690048684044	1
1375484869917179911	0
1328480754569973761	0
1379788274114387972	0
1375345030026567681	0
1380111828424925185	0
1378351335117045760	0
1312031130158276609	0
1374748900188381192	1
1352613707772293120	0
1381328565858369547	0
1359641581935095810	0
1342233210693046272	0
1344349940135452678	0
1380140278623920139	0
1387044162256523265	0
1377759595150512128	0
1375304438974402560	0
1313869383203254280	0
1360649228591063042	0
1383109790533087234	0
1374419378880475145	0
1374749684376469511	0
1377405379408134144	0
1338628172020150276	1
1386976470552227840	0
1327319251644866561	0
1382313133130313728	0
1378776475252494342	0
1387111936605802513	0
1388120994502545408	0
1378501327886684163	0
1379045943392280579	1
1374907333978034176	0
1312013272913260544	0
1360040253671702530	0
1363836403994525698	0
1334240320364621825	0
1388544058033950720	0
1376646293456556038	0
1377834852700028930	0
1341540676757041152	0
1312403392329900035	0
1364357304552939521	0
1321552449346379781	0
1389181052204236800	0
1337192954914631685	0
1372750184770269189	0
1388164624575614976	1
1385225873893117957	0
1311906699687596032	0
1374057054227271684	0
1366876963491749893	0
1387366605705912325	1
1375141336177852425	0
1375242610256662528	0
1385104523857862658	0
1374491773465071617	0
1384527281696219137	0
1373811116208500743	0
1389217885424439301	0
1329482080179408896	0
1374080557575983107	0
1341572091322093570	0
1381718165353287684	0
1383813265482936323	1
1377245840419475456	0
1386749411888443401	0
1378692321944961025	0
1374802910631096325	0
1371964200692678659	0
1385430493190045698	1
1374489026422403075	1
1382315302608723970	0
1376242752241946633	0
1376957813579259907	0
1377082025748860929	1
1387076640681861120	1
1374169209245077506	0
1386124125475807238	0
1379202179119087616	0
1376667108872966145	0
1385444178151149569	0
1377436798566080514	1
1378320823048568840	0
1377662111413833728	0
1377660247452565504	1
1377103077317046278	1
1319690923807285250	0
1381327634316017666	0
1376962531772747781	0
1373680970906398723	1
1375978402071642112	1
1380375064218984449	0
1387029532163690502	0
1375542345320517643	0
1377810149042163715	0
1383175574038859778	1
1362199198402248704	0
1376487462902595587	0
1387178227463073792	0
1378091352282472448	0
1344209779749695488	0
1335519439354286082	0
1377272033273253891	1
1379547533924573187	0
1311966178173124608	0
1377541441367445505	0
1352755549708947456	0
1384629632540942338	1
1383816555515940878	0
1363950628003840001	0
1386471883386888194	0
1387397072869986306	0
1377731843735306243	1
1378701782721953793	0
1380982295117565954	1
1387165816332951556	0
1348592162200543232	0
1375152471975333900	0
1325876921780101125	0
1376148336978239490	0
1373060571130691584	0
1377017393462005767	0
1289005931355951104	0
1377753070680018944	0
1381670250853322753	0
1376132031453802498	1
1381207084470038528	0
1381432403143622656	0
1380345460221693973	0
1380730892314890241	0
1377713744927686658	0
1339304682582315008	0
1384946337322573831	0
1359506952309596162	0
1380954671104339975	1
1387091325661630465	0
1387149583512449028	0
1377414782077263874	1
1378404813411512324	0
1378172235026989062	0
1387891807825145862	0
1379058768546312192	0
1384509947526848518	1
1344474758683922434	0
1388904254451167238	0
1376984559435276291	0
1382150041587048450	0
1381322170639466499	0
1339031210077597696	0
1381419517130256389	1
1373972415777271809	0
1381366751112400897	0
1377063597453414400	1
1354439170752614402	1
1346664257916698624	1
1335657061762412547	0
1372649340741779457	0
1373253130608074757	0
1352246475657420801	0
1386689053484060673	0
1376587826221867013	0
1385353315643367424	0
1383077584511045638	0
1364365997801697283	0
1326678078106587142	0
1386732698266263553	0
1386035989513129984	0
1350649660034183170	0
1381756317329686529	0
1340287513152393216	1
1384264714142683140	0
1377535235462721539	0
1384613080068464645	0
1377224565856686081	0
1380846633378840577	0
1380237298936082433	1
1337593463588548608	1
1355785237570191362	1
1336233167989080065	0
1377457246976700417	0
1376277486284201984	0
1335612936061153282	0
1348714440989044742	0
1372750806198362118	0
1375584511287787520	0
1382551254585511938	0
1377032037899587586	0
1385989810578407426	1
1374809365799141376	0
1355138059050901504	0
1380042707880579072	0
1290788545318158337	0
1374919671791640577	0
1312215765752246272	0
1380611716841607173	1
1380160653348986885	0
1326235583858024449	0
1386511064213467140	0
1374707674772860928	0
1379832153689718784	1
1381972782658031616	1
1363894444261597187	0
1371406704571789317	0
1385599378157674501	0
1380602049977479168	0
1384507121828470795	0
1382084620758491141	1
1352197590654341120	0
1383843659766849537	0
1383544090206236678	0
1385361040527986689	0
1376953912675155971	1
1349209030355513344	0
1384276172771528712	0
1377619415609581568	0
1378965463691104257	0
1375076742411530240	1
1376258607344418817	0
1382625367475822592	0
1379876757109620736	0
1379892883688452096	0
1380306764374106112	0
1378912396190826499	0
1384503227178225665	0
1338745810255753217	1
1364743400436695043	0
1337628769805340673	0
1377425693752008705	0
1347261914137686024	0
1373415602904309777	0
1379432159648223236	0
1383138560887250948	0
1382528356512452609	0
1379181385110454274	0
1374622053354016777	0
1382133461247463424	1
1377667064278683655	0
1366836242801958917	0
1383744778920026114	1
1374028976331530247	0
1384500501916622851	0
1385252661465862155	0
1378221912967405568	0
1374300280343384064	0
1387395208912965632	0
1374673566977957893	0
1349458973917929472	0
1338228081522184193	1
1378516275064926211	0
1377239471230423042	0
1387310753250791425	1
1379087698317639684	1
1372677777216901126	1
1346243779062243328	0
1374458972191686669	0
1328929972040372225	0
1356461619744808960	1
1372992058491822089	0
1366453960538787842	1
1387101263066763271	0
1377413999940145156	1
1379885642352582658	0
1388173926916780033	0
1380303267293405186	0
1385294718003785730	1
1387608743173558273	0
1388072857134006272	1
1373592098813919233	0
1372707174846246917	0
1382733939295539200	0
1387542837646999555	0
1325813559536726016	0
1381940349367619595	0
1377300779443322882	1
1382532525415890948	0
1385325437103091712	0
1375537760245800969	0
1379549973814128649	0
1377025449864347652	0
1370636771969617921	0
1380903576352948228	1
1384876101961502724	0
1379844046353526786	0
1380672743654457344	0
1377751433131536384	0
1379819553908211722	0
1364262757978243076	1
1388730540052865028	0
1387891998628192262	0
1372218224092143625	0
1387863633598636032	0
1387542728968392704	0
1388245592120336384	0
1380146470209347585	0
1381632331425910786	0
1384678200618340354	0
1348704264512802819	0
1380276403216744452	0
1380674639458930695	0
1381657299685625856	0
1381772410555338754	0
1388659508960976896	0
1338333514702286848	0
1375263281993027584	0
1379799615139106816	0
1374498448867610631	0
1387771785874137096	0
1365015398949789699	1
1388097436451737600	0
1385446197368745984	1
1384154978466496512	1
1378965323743952897	0
1376589707925196813	0
1376591772453724162	0
1374737043608141830	0
1376553944797880324	1
1346836619987451905	0
1382097343298875396	0
1365104613842702337	0
1374057652192444416	1
1379905240086945792	0
1382296539415121920	1
1384118285730390016	0
1374475088670593036	1
1388291205033652226	0
1379870459072757764	0
1376075826626752512	0
1376351391233413120	0
1373812492174909443	0
1340476349883031552	1
1381209097186418688	0
1385911213566091269	0
1382801248496279553	0
1373013118419361792	0
1382407472405737472	0
1379609190415486977	1
1381347512322248706	0
1373104513268191232	1
1376613086174576641	0
1380259231547412480	0
1385630276139687936	0
1378331310951968775	0
1381430900047572993	0
1373046276607115268	0
1377799201485172737	1
1381795369101713412	0
1379769560618897408	0
1374745426566414344	1
1389216086349041664	0
1378310075207532544	1
1379132969990885384	0
1372959838309847046	0
1378002956289724418	0
1353410354836025346	0
1387166782465744898	0
1387874958114639876	1
1357367242493730816	1
1374476978401603586	1
1377445209592619015	0
1387273591666868225	0
1374084890866630659	0
1355040943569727490	0
1349284050654154752	0
1388177006622232579	0
1329288154566832128	0
1379806920387698688	0
1374993539436847107	0
1380285074067783682	0
1386320314766819335	0
1378117244002172928	0
1372823468153180162	1
1358165655074328578	0
1388659229444263943	1
1373723800362098688	0
1382400070956498948	1
1381902908103528449	0
1383148752077197313	1
1373998135832371202	1
1369989962213560321	0
1378602577533800448	0
1374160676482994181	0
1385403688395624448	0
1384932837686747137	0
1374961005042696194	0
1373991492809818123	0
1379221116124823552	0
1375999920948318209	0
1376584690782588936	0
1373830158419849216	0
1374859145640304645	0
1380684523021729795	0
1373421607176310790	0
1382761321918255110	1
1375820536551460865	0
1388594879886807040	0
1379200612991000576	0
1384302037395861508	0
1385674790623535105	0
1378596848861122560	1
1383810186679230475	0
1345536001331109889	0
1382372637985316873	0
1352441744009392129	0
1379633017988075528	0
1362116225061457921	1
1387775046106681345	1
1387053174616313861	0
1386802065004023817	1
1385624386514952193	0
1334904727616753665	0
1379434286323879940	1
1375215654962397185	1
1374426803025022982	0
1376741431579013127	0
1377035874014224391	0
1377980350245257219	0
1374137132160258048	0
1374011838438903817	1
1374480078642372610	0
1377028426721325056	1
1377539179681300481	0
1379844430870441984	0
1381976827640569861	0
1375594763127193601	0
1371521896005607430	0
1342018264961048577	1
1383265948161826821	0
1353720590876729344	0
1377348404523626496	1
1373977385578684422	0
1374946740315418628	0
1357455095332442114	0
1386994490892824577	0
1374072300010491905	0
1384315580019134466	1
1378529334793625602	1
1377009236111134720	0
1389087432956682241	0
1377360560178614273	0
1372927207996284929	0
1306978770319007750	0
1381712391315021831	0
1376652150315581446	0
1379458846125658114	0
1377393821206519814	0
1382419761137614849	1
1387189769067712513	0
1386298386991616000	0
1384488611350040577	0
1385032540579266561	0
1359651964544557060	1
1388508837540368392	0
1377983966993612804	0
1373522577239416837	0
1337408367388741632	1
1377424653044477956	1
1333978581798674433	0
1326650491409928192	1
1373209661768339456	1
1342535861649420294	0
1372688334288523266	1
1377724823275761667	0
1374910771398856704	0
1387065053761900552	0
1375722499212722177	0
1374947585434263554	0
1388276399564283905	0
1339312355306561536	0
1372686472281788417	0
1361999943649665030	0
1387237031441584132	0
1384655556280037382	1
1380524396528422919	1
1341425147211698176	0
1383088653967126528	0
1366842380180144131	0
1377691895086874625	1
1352866288549289985	0
1384875646367805442	0
1381605633552744448	0
1374933845842272258	0
1356459893889269762	1
1375470289748779009	0
1384865043003629570	0
1373002139191148559	0
1372811443964411904	1
1384841929326739464	0
1350278589007204354	1
1379850842539446275	0
1381488972623269891	0
1379847355135049730	0
1377358716501037059	0
1381385629041299457	0
1379776777262874627	0
1329163558723194880	1
1387194188450705419	0
1381406248608927745	0
1386111466038730752	1
1368576844333801482	0
1382662392060973056	0
1359269994849304579	0
1383828034516439045	0
1388945978481422336	0
1387404943146070016	1
1380546166828457989	0
1381007232599474180	0
1380695515646586882	0
1343563600917639168	0
1375891206148882432	0
1386453616416993281	0
1388264013373460481	0
1370794448360210436	0
1387764075849977862	0
1361817474715561991	0
1373680294788620288	0
1378035894771408902	0
1376363200107659267	0
1388875094009782279	0
1382828792603885569	0
1380665669100912643	1
1338936489711980545	0
1386796970111610884	0
1380373159111618560	0
[truncated: 6,001 more rows]
