# Supplementary material for: Automatically Identifying Self-Reports of COVID-19 Diagnosis on Twitter: An Annotated Data Set, Deep Neural Network Classifiers, and a Large-Scale Cohort
Source: J Med Internet Res. 2023 Jul 3;25:e46484. doi: 10.2196/46484 (PMC10365612; doi:10.2196/46484)
Supplement: Multimedia Appendix 5 [file jmir_v25i1e46484_app5.txt]

tweet_id
1410256677153214466
1480970893572542466
1476656774556094466
1472739890584510466
1487179695070142466
1426650107261374466
1481757627264958466
1572228904974270466
1480910363780542466
1437915294203326466
1479187297098686466
1430297364271550466
1395963054404243466
1446085998195134466
1445598271779475466
1563425949714366466
1479161164223422466
1606321920303038466
1488706811918270466
1442884220964286466
1416985367434174466
1410313762100371466
1512953757650366466
1377026999319998466
1595352870332862466
1487544028044222466
1380986842934206466
1398205042855870466
1424335873244606466
1569369041340350466
1470143773304766466
1376015670618558466
1484937517585555466
1415005275233427466
1425159123524542466
1486401496665235466
1377652675865534466
1525559789073342466
1442845819707838466
1417161735975358466
1415847501102526466
1588152975779774466
1381748706203070466
1418197623266238466
1420245162857406466
1486872321088446466
1513752671706046466
1595535951316541466
1527411892100157466
1612466216492478466
1482388451253182466
1454818340611006466
1437802886793150466
1511747143471550466
1383737719415742466
1440372842990739466
1538757307114430466
1482749703234195466
1479443895469715466
1480297507070611466
1501660737852350466
1441938286621118466
1427192298757054466
1548056388596670466
1463054921951891466
1488993229173182466
1529236290209726466
1512509467463614466
1522052012334014466
1475870376005566466
1529830058424254466
1412389729622974466
1481660948666814466
1484550741675155466
1482037508376510466
1474855185348542466
1512874771675070466
1475603094616510466
1387303966019518466
1375883639435710466
1449279629861310466
1474750508934078466
1424388947904446466
1503142998485438466
1543628786654142466
1479583223512510466
1541483241298878466
1490691726964670466
1475513725532606466
1572300528792510466
1506263849174974466
1483532835558334466
1480337355332542466
1488377882607038466
1436987087295635466
1432657842822078466
1480619365804478466
1439246865719955466
1617515322923454466
1522946659520446466
1507486237484990466
1429396990501310466
1384657871854526466
1472514050848403466
1438344242863038466
1433001135481278466
1375629485014462466
1550603556729790466
1544006686410686466
1508426640237502466
1505633585365139466
1481418919424446466
1479018689512894466
1478892615038910466
1476142950216126466
1469342998374846466
1442607956101566466
1410153641281982466
1384220051255955466
1611388801447870466
1506792607732670466
1477152128938430466
1476222441311678466
1404913236865171466
1553084864198590466
1515463439539646466
1481336580103102466
1477656104968638466
1471440045559230466
1428422715078291466
1372319413697982466
1560966490643390466
1549963386724798466
1540409385591230466
1527524417382846466
1519564425463742466
1484588145379262466
1482059412491710466
1478340183028158466
1476644077085118466
1475543238157246466
1482482623117246466
1480061885282238466
1604590717938110466
1480972572242366466
1440066066802110466
1399806798203326466
1557829217613758466
1555275073497534466
1526550325670334466
1482920909065363466
1480872337759166466
1477946046198206466
1476410687551422466
1476143911248830466
1473252994884030466
1464415240108478466
1454191773509566466
1442451254454718466
1432891472739774466
1430156046916542466
1418744112220606466
1592592912516542466
1572365687578046466
1537142518227390466
1480060211368894466
1525495091481022466
1508709944153022466
1483702076513214466
1481859286326206466
1479977766791614466
1479932781987774466
1466867740510142466
1448626911421374466
1430972151243411466
1474528216748478466
1397598216196030466
1396826896751550466
1357594333172670466
1538218258007998466
1488135910524862466
1481262690773438466
1532312022179774466
1531894054019006466
1489285759106494466
1488959882023870466
1553372041465790466
1476045735984574466
1429930421341630466
1424505504047550466
1416495724909502466
1379451641137598466
1549527746589630466
1481294303808958466
1478735610546323466
1438308403403710466
1426182466784702466
1417073689514942466
1589353314113982466
1527331367423336466
1480893835551166466
1476754063165374466
1473438262429630466
1522677192303550466
1516237645440958466
1489257344559038466
1559220488806846466
1510156322448318466
1485997446505406466
1527027355507646466
1473620714649534466
1473377563288510466
1470387296927166466
1436319688217276466
1345916840640446466
1505990630744510466
1475695066417086466
1418936707806867466
1524030224203198466
1476977127039934466
1436449177161150466
1421286555126206466
1602376860163518466
1599597794876350466
1544014556078526466
1532343397276606466
1517559312700350466
1478891723384254466
1444251160676798466
1488319283700670466
1482564267173822466
1480618128488894466
1450965412942782466
1550474565691838466
1524146923262910466
1517807153146302466
1406697460014014466
1563294744758718466
1422850922795966466
1537491606261182466
1481788527629246466
1501645207007379466
1438576890390974466
1526552179967934466
1501172378415550466
1482559492084670466
1476587005303742466
1376959095727550466
1612473525536702466
1599437671956631557
1418008932308631557
1468612652016492557
1413487168991895557
1478437009060503557
1479896551115927557
1435977968027799557
1433127113515671557
1448688412383383557
1510825208193687557
1473318449195671557
1436744388323991557
1481679741790871557
1471766356743831557
1430924937427095557
1475931029667991557
1455900838883479557
1470822842702999557
1437069240201367557
1530623750449815557
1553481417803415557
1470801113280663557
1504164954953367557
1543748697074327557
1516246227733655557
1429200797989015557
1459609390672236557
1462421325901975557
1428070401955991557
1522686428324503557
1389195355229548557
1479570563517591557
1485268262350999557
1381076191596183557
1431039927416983557
1531312444567703557
1475651540648087557
1475516621338775557
1476189252459372557
1473550262803607557
1567888834964119557
1515087619344023557
1476702203674988557
1475130277525655557
1474115933492887557
1473724729584492557
1420743496512663557
1383794342838423557
1528023067011735557
1434632977980567557
1385307418729623557
1507518056792215557
1482726847163031557
1421463365382295557
1505328193632407557
1486017095284375557
1475836294605463557
1397642796606103557
1541439040746135557
1476666936469569557
1476582680842092557
1471411996079767557
1441848545569431557
1437069286758039557
1422295692949655557
1414127002722967557
1405507411520151557
1598758101297004557
1550244670567063557
1474016747334295557
1466517683315351557
1385195774271639557
1502044326175596557
1484992136118423557
1432348645727383557
1412833073247383557
1604811019729047557
1548700440338071557
1505644819393175557
1471189036790423557
1474107114121580557
1452824463947415557
1483494471794839557
1476320108356247557
1509248614232727557
1490777405052567557
1459990138486935557
1477012571584663557
1509234998234263557
1503231592554135557
1486414106882199557
1512583921912983557
1478428032117399557
1470361754957975557
1487462659247255557
1468973549939351557
1425168865810583557
1415084383271276557
1518382723508887557
1506661810379927557
1445518043853975557
1525895279484055557
1524122401931415557
1398046296037015557
1394132766745239557
1380217938171543557
1476709172783767557
1471887534682775557
1476669030039703557
1513240455839895557
1431305753185431557
1425585816336748557
1428998879828119557
1473969156554903557
1501024555288215557
1487475107656343557
1583164878981718016
1563543805965398016
1446682856680534016
1481655579781206016
1410280067725398016
1487808660583510016
1403931126868054016
1530338547718230016
1421904617982550016
1474814570954838016
1519764155603030016
1419003722760278016
1580477336210006016
1478863555076182016
1403613350156587016
1440908287613014016
1537605763425878016
1454637983886422016
1598875714014806016
1485819149754454016
1483336524406358016
1557922540294742016
1441351700212822016
1414318400239702016
1531137620020822016
1561684664565334016
1476561308426326016
1560034383586902016
1572748596650582016
1473427972384342016
1554177611609174016
1548936169832022016
1518459212627542016
1463176077803606016
1564167686757974016
1597086969187926016
1552949022989910016
1505929581706027016
1461974146452267016
1581894865318998016
1542890483038294016
1530293239026262016
1574397541998678016
1437591086856278016
1516949016092758016
1487951252256342016
1461119813149995016
1472836362244182016
1599195342456918016
1513571205483307016
1449179972493398016
1441134251991126016
1564351493662294016
1541331913226326016
1490125638019158016
1421637146633515016
1483511233110102016
1613400923753046016
1569920372526678016
1487121393481302016
1474359584341078016
1464220931115606016
1614390920694358016
1486757670828843016
1477883412010582016
1506084436957270016
1469441630587478016
1419751193295958016
1389328997889110016
1374339714149462016
1560749959992918016
1503706414933590016
1447441859966550016
1594644907008086016
1397411181002838016
1382794326212694016
1560691284762710016
1583939549364822016
1450528902519083016
1385430955008086016
1381429360448598016
1553477972358742016
1541788254357590016
1516432797933654016
1484076848371798016
1478594027792470016
1405004901651030016
1437954924181078016
1523005228307542016
1475194231903830016
1388367652482134016
1438129263677526016
1436024793170518016
1550027017080406016
1438335794599510016
1478878276605014016
1581939845253206016
1429266718292054016
1502733094406742016
1486519565735510016
1523613701625942016
1550972271774294016
1561289149696598016
1387340825563222016
1478044572542550016
1525975888524886016
1403265334581334016
1580938601122390016
1619973163600982016
1381096087449174016
1542163901474902016
1573851471833174016
1520415117724246016
1379900990518870016
1516552577927766016
1549097617249878016
1610870598879830016
1476947888399958016
1615115629316694016
1563265404188758016
1585666166013526016
1428507103010902016
1552507908788822016
1548123021147222016
1526198380468310016
1557702446054486016
1481472584126550016
1380404107769430016
1554482106562134016
1512418949337686016
1482128536462934016
1478522504729686016
1553840735195222016
1431412986137174016
1387772330894635016
1561823375881814016
1527678004503126016
1503832004663595016
1455922858601771016
1482914704268075016
1514900427367723016
1486769126773334016
1475145787017515016
1553454597804630016
1528151499724886016
1546201022233686016
1509136170466390016
1476663138468651016
1594434730035798016
1552375191741014016
1546495842416214016
1536894491260502016
1544380054968406016
1488915696222294016
1477677831983403016
1447403150407766016
1389659423736406016
1611832060867670016
1540609734021206016
1528105520824918016
1483176299707478016
1479969001535062016
1598624419206742016
1550875271238230016
1550659665758806016
1540846288136278016
1524179598145110016
1508193437190742016
1487561906533462016
1483212782384214016
1473838002984022016
1437109607592235016
1552568645615702016
1544879743094358016
1537501240850006016
1559974330032726016
1555393756869718016
1546207985340502016
1475844860154454016
1594568959092822016
1570596234284630016
1531875097677398016
1442982797405270016
1551686728443990016
1541902192000598016
1479933646463062016
1478953128657494016
1479300013268566016
1562301313672790016
1456271939173974016
1476612568986923016
1453845595798614016
1447345421056086016
1386983952515158016
1586980993394774016
1562619275441238016
1544703020306518016
1523088842726998016
1512453499392512016
1500996800206934016
1485709160339542016
1478421901001302016
1437386225422422016
1423253540227670016
1407294092162134016
1403600378034262016
1389388451594838016
1582489507525718016
1560494617333846016
1560066821356630016
1536803141353558016
1530286142028886016
1523795535454294016
1514591408820310016
1483865444289110016
1482746579853398016
1472352480541483016
1434173379079254016
1433897165328470016
1381733772526166016
1548715305525846016
1542659932624982016
1530988248109142016
1514505174978646016
1509555622680875016
1614041539503702016
1570310288074838016
1554180256201814016
1546122009972822016
1538815508128342016
1521307002168918016
1481360502223958016
1473121452652118016
1459241464987222016
1456249328864043016
1432754328008278016
1428701930470187016
1594586184751190016
1583338686313558016
1575161636494934016
1575106647051350016
1545893038970454016
1540922869336662016
1532375899298902016
1488749234690134016
1487226897113174016
1484513190289494016
1483520268094038016
1479553987955286016
1475525333579350016
1451403599074902016
1388436100838998016
1599769799264854016
1511103833405014016
1509509964422955016
1484529026769494016
1483179353752150016
1479849603965014016
1479230509158998016
1474030265941078016
1385902786819158016
1374139798462550016
1599247017171030016
1588596032992342016
1557401801384534016
1531362564772438016
1519023061546070016
1486631951863894016
1481026419648086016
1479657408725078016
1477263970788651016
1460335137229398016
1424827472353366016
1603733631624790016
1599893641442390016
1547649289060438016
1531331945421910016
1524818921219670016
1523715003219542016
1520093624624726016
1518443876045910016
1510669900657963016
1487711086472278016
1482438942330966016
1481999508728918016
1479138261385814016
1471764807074390016
1619438463786582016
1579572535183958016
1564092278007894016
1545450455131734016
1542900262511190016
1527805983417942016
1488643656194134016
1487204597043286016
1480614826372182016
1478736760104534016
1476994925950550016
1473901633591382016
1468373430995243016
1443759352318464016
1430268748313899016
1384817694281814016
1580351350759510016
1573364562937942016
1555409118995030016
1554837620483670016
1549083592822870016
1548226755294806016
1543589089299030016
1540440572330070016
1526812132570198016
1503346844704854016
1482221367202390016
1481219881920086016
1480945322381611016
1474125716941910016
1466172207403606016
1461367447911424016
1460960751414358016
1422326808171606016
1379976661337174016
1604659292484694016
1601080622117974016
1556654193473110016
1555083976909398016
1549792999466582016
1544498060146774016
1542751035877462016
1538432822813270016
1537003007216214016
1524069394405462016
1521501012544086016
1484989561608491016
1484659537940566016
1481158343062614016
1479889689821782016
1476275169803051016
1473659480348971016
1472949081836331016
1461108143153238016
1449346252194390016
1445889459740758016
1432310181208150016
1586317794538582016
1556094981907030016
1546418433574998016
1541185917293142016
1538434188273238016
1524483321878614016
1524252191334486016
1479994592443478016
1467593888445526016
1467500635977302016
1424974950662742016
1397132031147094016
1586502367851094016
1541860729753686016
1531756350153302016
1523485586312790016
1517992286709334016
1517258690868310016
1488573498222166016
1488160642670678016
1487822695467307016
1484041431006294016
1480699819974742016
1478893763221078016
1461763587890987016
1412540838958166016
1572054541998166016
1558529234527830016
1556440374146646016
1555663197402710016
1542144171363926016
1532326222893654016
1530275599687766016
1528485287218774016
1526335195401814016
1525894604855382016
1483394167917142016
1478480324858454016
1478000354839126016
1473249431982166016
1453650823137878016
1388975666960470016
1597131290331222016
1552670134728278016
1528155726970966016
1524198571658326016
1521465718411350016
1518284674853974016
1515215175808598016
1511039760537686016
1502034591053398016
1478942660417110016
1476722222870016016
1449111052449366016
1431139971730006016
1604978425110102016
1557658070095958016
1549680116963414016
1537450894299734016
1526686858838614016
1526069268521046016
1522268035180118016
1509831073190101016
1487613017227350016
1485343193071702016
1485086477352534016
1478047328158294016
1477288152884822016
1461127994915926016
1440194276164395016
1436218084390486016
1596894766712918016
1548099976378454016
1537334347392598016
1531622401380950016
1512120935649878016
1487629347905323016
1487088470975787016
1486025763182678016
1485841679345238016
1479536745586774016
1478903804716331016
1472755437015638016
1435499669690454016
1375087753398870016
1601191745571926016
1582967603475030016
1556267394426966016
1554957635018838016
1552797812575830016
1529607755920982016
1519045973015638016
1504110560752939016
1502606370696278016
1480200469540651016
1475942144137302016
1438681212961366016
1424927595724886016
1553868905084502016
1522635326409302016
1520091503464534016
1518258756500566016
1508183325743190016
1489819819293782016
1489760334692950016
1478713005236011016
1476254393787990016
1414715941196374016
1611623722536022016
1583004301412438016
1576753605410902016
1571153794179670016
1553338832698966016
1550862440958550016
1550528881161302016
1546132132925526016
1528567906635862016
1527461156083798016
1519831013333078016
1519067058423894016
1503666756245590016
1482561487713366016
1448272578129408016
1411333454394966016
1384930488448598016
1384361023902294016
1612471378581590016
1576307141593686016
1550293656430678016
1514886123578966016
1482772219621163016
1480543650081878016
1479855075052843016
1477342678522155016
1476689686894506016
1427666254064726016
1606346907877462016
1587840986566230016
1572457007747158016
1541358301006422016
1525855085598806016
1501916988691542016
1489329604099670016
1476679398376022016
1476326803727958016
1461457263508566016
1428150199193686016
1389692048534614016
1380191224775254016
1583733785862230016
1570417087105110016
1553800615301718016
1525776549454422016
1514262431723307016
1512111766473302016
1487098104373334016
1483984914382934016
1476238897998934016
1472735488142422016
1425152048501334016
1382211526837334016
1604050530690646016
1597334100964438016
1551258424259670016
1545057977161302016
1529200438116950016
1524156759094358016
1522796711982166016
1518224977149014016
1421172019920470016
1385833889365590016
1620124846540886016
1570867828923990016
1531646503755862016
1527538090549846016
1485815997915222016
1484429348660822016
1410578683841110016
1613719516105814016
1541589414987862016
1510777012650070016
1507385906172502016
1486965938268246016
1447290119854166016
1597843435440214016
1571296444245590016
1568064986848854016
1563530968866390016
1545727673552470016
1542820830996054016
1486523539482198016
1482035491327574016
1474601442992214016
1471965467820630016
1464690165083947016
1381320941926486016
1578967947212886016
1547969040278102016
1511460279388758016
1484603576349782016
1451093990602838016
1449305596390486016
1440708220914262016
1341929002047574016
1537870863785046016
1537833584173654016
1515782583237419016
1485671770078294016
1424842007646806016
1415773615895638016
1557293892311126016
1490529537695830016
1480330066617942016
1436170109815595016
1508769476237398016
1470144843972182016
1550955460106326016
1513558157192278016
1473453525321814016
1548814911588950016
1553716675530326016
1486495815245910016
1479419098392150016
1477063642499670016
1389927812102955016
1472597712902230016
1613536756221227016
1530574218953302016
1410947738729127939
1421531584449191939
1490192393190055939
1475911254854311939
1508784141290151939
1506904984759463939
1519289397748903939
1474755412247207939
1474393646518652939
1460844522368167939
1478087730152316939
1450816133297319939
1426342780461223939
1478014823531175939
1461520250030247939
1515222879297703939
1585280735304359939
1481343612063399939
1474111221125287939
1438402287815335939
1441844029721767939
1422326040005799939
1447580368492711939
1443019261706919939
1460288484246183939
1617547988653735939
1376248568642727939
1442890073666727939
1429093982940839939
1416677161382055939
1504269153083047939
1418387932851879939
1408564208606887939
1617357552865447939
1475598496296316939
1507692192323751939
1447908789924007939
1399983112315047939
1459190581549223939
1442069738016935939
1476274714876071939
1382037140423335939
1475841195628711939
1455495472127356939
1515685272737959939
1427455012884647939
1476685670269820939
1475619095890599939
1561496410247335939
1509118486198439939
1482473972331687939
1415447959949479939
1473760137005436939
1543996229033639939
1438678896992423939
1479272482175655939
1478528284304551939
1479992945264807939
1488387020309159939
1482109722719399939
1607472157524647939
1503163246148263939
1406269577726631939
1470536195209895939
1409481421656231939
1476691592073383939
1478546346776743939
1441004170618748939
1548850940442279939
1482734506201255939
1476045180881063939
1394814736823463939
1392579751496359939
1511725137250471939
1501340035416743939
1479320387834023939
1433285012527271939
1408742325799591939
1567831732006567939
1488509217287847939
1488155530086567939
1484672913605287939
1479160160287399939
1532840104963751939
1485226172493479939
1480073622068903939
1478180057612967939
1477717292188327939
1474502173773991939
1472984535331708939
1429886812936359939
1421913022080167939
1399988922914983939
1372916458792103939
1536846224480935939
1510544686871719939
1503660449694375939
1480601007440551939
1438037107814055939
1580486178213543939
1567536376760999939
1541828584087719939
1488478381175975939
1488381384691367939
1478067626299559939
1429916073013415939
1389611492060839939
1597539290208423939
1487459677948583939
1487446463554727939
1482683676077223939
1465339253890727939
1455139706585468939
1434927114759847939
1420801507927207939
1506691932344487939
1479148572583079939
1476764919412391939
1471766332823719939
1508358253981351939
1449410011562663939
1560457051754663939
1529248024463015939
1510696600175271939
1484932466464935939
1472586250037116939
1445818460420775939
1545834321004711939
1507534021445799939
1481595833778855939
1478980044500647939
1477468521504423939
1476698418550652939
1390412355041959939
1577682029105319939
1511819116360871939
1511417981510823939
1479513656643751939
1420145829755559939
1484292362340007939
1428375619663015939
1541119058497703939
1469853280205479939
1379133303039655939
1486069407826599939
1513595717406887939
1509740011180199939
1504534161473916939
1474010043876007939
1471456761399975939
1413599157101735939
1411013687083687939
1479486435459751939
1430305748454567939
1514971609387388939
1486773216341372939
1475381311577767939
1450528595198332939
1391115467016871939
1391008790053543939
1542405985410727939
1505595622019239939
1486135984618151939
1471098401966247939
1490434639068028939
1480907278853287939
1480681001395367939
1435736467083431939
1428802660845735939
1418766529034919939
1509211984901799939
1436455201364348939
1379623676685991939
1574118597647015939
1511294092717735939
1484489343318183939
1481809464248487939
1475753175428775939
1470173010166439939
1443124934419623939
1382306507929255939
1437774211032956939
1538879406634151939
1510381434183335939
1486114407021223939
1482079956859559939
1464665399480487939
1389586282045607939
1481267060160167939
1469056808341884939
1483613331722321939
1483216907478183939
1466765794516348939
1548743604536999939
1510239384196775939
1474314302538407939
1431449196444327939
1474651068554436611
1476299610641604611
1516394005210308611
1378699808857284611
1447316254872772611
1483521842669252611
1508267566753476611
1372643144446148611
1440498429856153611
1473669391963332611
1505126483261636611
1474331657071214611
1404266895998660611
1385235783259332611
1424454779636420611
1450515380296900611
1421497099082948611
1408587359097028611
1501084730598596611
1436202929505988611
1424593416885657611
1587825678078148611
1420272069388996611
1405143804777156611
1500968504928964611
1385991029908676611
1374797548393668611
1485149145941700611
1420143027432132611
1382215169028292611
1543676258298564611
1385110863078596611
1464467438620356611
1490583205061316611
1407728230837145611
1385603115613892611
1510297916547780611
1386735219605188611
1388124636483780611
1377169511606980611
1475639478836420611
1479311073601732611
1501358828474052611
1552740505494212611
1440870510783385611
1485254213743812611
1474689902650564611
1436942693754564611
1389927515787972611
1451066574119620611
1483083412021956611
1440259654567620611
1511395041188761611
1478127413863321611
1383545611719364611
1417995986962628611
1421027847146180611
1619089530489028611
1477945437718212611
1483958908867780611
1475230047204036611
1466851082080964611
1518014364787396611
1471970681650884611
1478038724424388611
1482679410209988611
1562073571253444611
1479513496870084611
1474025916854681611
1468335050047598611
1434126809638084611
1448746461156548611
1381331321260228611
1601976174716100611
1501108961008836611
1388977326147268611
1532589917221572611
1513373235294916611
1394542630466244611
1486669913095876611
1483458135184580611
1482748419626180611
1473253294202052611
1449301309425860611
1445064784207044611
1414224913465028611
1490441367859908611
1445371667010756611
1485327767084441611
1481713474635972611
1477050531457732611
1474194253429444611
1471300903432900611
1443294987408580611
1488260751550660611
1476418559685316611
1439056524773572611
1403372998002884611
1392132638736068611
1520182166126276611
1484953143607705611
1508994490845081611
1475567252862873611
1420879504050884611
1384016374985412611
1526273297909956611
1483251278109380611
1480275167880388611
1463275611368132611
1378202297029828611
1513987823086489611
1488317067065540611
1479028030383300611
1475646825491140611
1379147178371780611
1503102675440836611
1485774326242500611
1476951087965892611
1471839339466436611
1464288749429444611
1440722079901380611
1542971266398916611
1488308542960324611
1475347348318404611
1443195500451225611
1550269846507716611
1471391841723588611
1603856825669017611
1446274385913028611
1413609564809924611
1487426774216900611
1475517234369945611
1473981734278553611
1471960204765892611
1422578747363012611
1528485761070276611
1486023405509828611
1517662828114628611
1449418026101657611
1448203306392772611
1441442098901700611
1378865807086788611
1587779663421636611
1537122130604740611
1524084126919364611
1513583434672836611
1474182295397572611
1430139749768089611
1399724097228185611
1484042662286020611
1481252090597060611
1479095120053956611
1478854481949380611
1478747973668548611
1468280149439172611
1444763279222468611
1480303947164356611
1469970928633540611
1459009229579161611
1413567285177028611
1388791158818500611
1553916674298052611
1542579841479876611
1563149895053508611
1478301829444292611
1428726564594884611
1403218796123332611
1487907445338820611
1483343218334916611
1480891612297412611
1451222739059097611
1476364116348612611
1439228837556932611
1425159088221081611
1482777863778713611
1473372552047300611
1464358792100036611
1460360743145156611
1367998654263492611
1380794132369604611
1428151273883328517
1473803932807872517
1516128540177088517
1377656607182528517
1467976404990144517
1445104848710549517
1425331632765120517
1428367833994432517
1472242311635648517
1410608057248149517
1466023127796928517
1374900567135424517
1437193323400384517
1515966380625088517
1507067116637376517
1388344663904448517
1440673341979840517
1503170712512704517
1479573855786176517
1520891079981248517
1478118329277632517
1420422428308672517
1438221243501760517
1473990980718272517
1417511613750464517
1474554992434368517
1443646767183040517
1529566645441728517
1510192661843648517
1530656045059776517
1448727868331200517
1506673748967104517
1476557507426496517
1481033159902912517
1475279162625728517
1526375720821440517
1481989473357504517
1481344062422720517
1476199132461248517
1413637272059072517
1444348249784000517
1476562781197504517
1472597730144960517
1456376191896768517
1385693413366976517
1556694380982976517
1541193113674432517
1504362420340416517
1475558048726933517
1435318569680576517
1419287208217956517
1548103935235264517
1545420728278720517
1511373254828736517
1488200586856128517
1484097218022080517
1461391712614592517
1508048323202240517
1488623446510784517
1475573233416085517
1430208489230528517
1509716273080512517
1512818177310400517
1483455987394752517
1426329319584960517
1485164285710016517
1442924929192640517
1417679891320000517
1604447680209600517
1481966172492992517
1456239624729280517
1418823910284480517
1396485752884629517
1508539141339840517
1479916673138368517
1474440866290880517
1460175833759424517
1437813487191744517
1561009628107968517
1547667563454144517
1477315370449088517
1476208363977408517
1560307469045440517
1478799722383040517
1476701237487808517
1408806280513429517
1538929091075776517
1484467705663168517
1476307571472576517
1445874704137408517
1514029854412480517
1478995408420544517
1473720832329408517
1470772572879040517
1469708211834048517
1486038920324288517
1434677767648448517
1554426961396928517
1504135925084864517
1489262611698880517
1430348560676032517
1481115258051776517
1537692878906048517
1476275086546112517
1467145369767317517
1417820347030720517
1511072036277440517
1451520698338496517
1532839979373760517
1482251420845760517
1476914108381503517
1473305413340864517
1420382244254912517
1482624977853632517
1487505803171008517
1532695008003776517
1385404054914752517
1377509883709435909
1378105258916859909
1479978238172667909
1446116670565584909
1424712433038331909
1516731870129659909
1379112322992635909
1471988354262523909
1434498386603003909
1449183500792315909
1410246479164411909
1456518348339023909
1417127276861435909
1448107624126459909
1473101352863739909
1441025310397435909
1455662022503419909
1412628021891067909
1416023897254907909
1463568192111099909
1576973719469051909
1380570468583931909
1430985570914811909
1447422897404923909
1474802067793403909
1480589612011515909
1476306265529851909
1478448940559355909
1547704924732923909
1501608202600955909
1475510260278480909
1484438933442555909
1477279512505339909
1484144364578299909
1475577746424315909
1469341972020219909
1379072252122107909
1445465204683259909
1483810611528187909
1482060403026939909
1474784671238139909
1474088865291898909
1427616046681296909
1422772243885563909
1438604078024699909
1429108205905403909
1483119028428283909
1482512105647611909
1489229363526651909
1486786791453691909
1477297406303739909
1475630929372667909
1474114552879099909
1511775903273168909
1486443848490491909
1375132304738299909
1513970218313211909
1466001936373755909
1464289666404859909
1444694995898875909
1418653261868027909
1485786857472507909
1527809515055611909
1478016602813648909
1507413049388539909
1490379419030011909
1489228732699131909
1452993194736635909
1412753549147131909
1607014937737723909
1502014577596411909
1481258343314427909
1471236428512251909
1446439464335822909
1417585014431227909
1513134057399504909
1478892178093051909
1434190196732411909
1425508803827707909
1420711411085307909
1451908427257552909
1417647319923707909
1504490544566779909
1430874815796219909
1567573531407355909
1436390523476987909
1387007334841339909
1379551197661691909
1507733889208315909
1439252560305659909
1543236517015035909
1505962568581627909
1387436880698875909
1513614817172475909
1514386618559483909
1513638438087675909
1474086437301755909
1501489791631867909
1437824666022907909
1423021843590651909
1480595189097979909
1475898266860539909
1480553117498363909
1468187944510971909
1541143597810171909
1481647299503611909
1475689640384507909
1474749225699323909
1444535816940752909
1425122702222843909
1439164357942779909
1508392313101307909
1452698432876027909
1449376436213755909
1389405001714384909
1543463976465444865
1614327881068580865
1588437952891428865
1489395979614756865
1429964147593252865
1441854156638244865
1545530530975780865
1479320623063076865
1479644357556772865
1476615764589219865
1572426986177572865
1559869583644708865
1476671014843129865
1521321709340708865
1406350164168740865
1339332848935972865
1476363075225849865
1440729740638244865
1474941788930596865
1473945796395556865
1442094560855801865
1485197735511076865
1548691453865508865
1373458858832633865
1416772268307492865
1397199058268196865
1550500911700516865
1471115909226020865
1403467591738404865
1386147985168420865
1429973030743289865
1615054953713700865
1579994466500644865
1540398553067044865
1433104315657252865
1426054867039268865
1472008296118820865
1526902045109796865
1481241106352377865
1442904759258660865
1428111359246585865
1401733147725860865
1375511809151524865
1428140525283065865
1431120304173092865
1551294883289124865
1542950606276644865
1468261360886820865
1415713607845924865
1475161903324409865
1570051280160292865
1480938740302372865
1429577772075257865
1521950976055332865
1490090096518905865
1480612734656036865
1398574177263652865
1393872046858276865
1477069478525476865
1418634622343204865
1407335117228494865
1613273096194084865
1523503103559204865
1476726554717732865
1435090257628708865
1391156313766436865
1527986793294884865
1476084924096548865
1432342977146404865
1606656954927140865
1619366832959524865
1472714647887396865
1519798565341732865
1551320780398628865
1602116560444964865
1396447907725860865
1484294433889828865
1478440253644025865
1463339300196601865
1604300003987492865
1451456814503972865
1612018440386084865
1525222022187556865
1558648958360100865
1528873937433636865
1428731464221433865
1409846071199780865
1506177106623012865
1422432142412324865
1480618976048676865
1393360326821924865
1381716633786404865
1417182942531620865
1476252973692964865
1559266731100708865
1373894932360953865
1529292416842276865
1516854455240740865
1478791896067620865
1525923556974116865
1545541225155108865
1476234703875321865
1485351877021732865
1501889685085433865
1569653586266660865
1580589667992612865
1480803773253668865
1611940095497764865
1476677932756004865
1521630429517860865
1595636202429988865
1547944714913316865
1540762120978980865
1477137455056932865
1478884501954596865
1436983930482212865
1485426819008548865
1477040765868068865
1524398364019748865
1456747126327844865
1440253631253540865
1471268726444068865
1430650383895076865
1479475956578340865
1587571686290980865
1396453265617956865
1479349913439780865
1582149972492836865
1483016367070756865
1432049782286073865
1560006755970596865
1487086679802404865
1478085058200100865
1480927498049572865
1617106224377380865
1553787302014500865
1516509379196964865
1490413400299556865
1487707196419108865
1482483659227684865
1481785844734201865
1481411480876580865
1481104748602404865
1475240258941988865
1381983550367481865
1606965131887652865
1479375954057252865
1476689973029924865
1403621276216868865
1548620602109476865
1503814722717732865
1477699737990180865
1474066106637860865
1472366750775844865
1457869544089849865
1413911268868644865
1411175345412132865
1382172003344420865
1377665382291492865
1560843944816164865
1559940708663844865
1552873391589412865
1526291523897380865
1510348124094713865
1483427344157220865
1480589142358564865
1475957324036644865
1474822651239673865
1466842780731428865
1390254851339300865
1614630493974052865
1582604336689188865
1532506198523641865
1502515218290724865
1488741864689700865
1482704914006564865
1482247708215844865
1476871706841124865
1476588700939300865
1430633234593828865
1418527030359076865
1386980495641124865
1377708771686948865
1375481023698468865
1548666795745316865
1548210905665572865
1537913141228580865
1530432108283428865
1489200542064676865
1486645478062116865
1482431522288377865
1480276326409977865
1476248109986553865
1473861399394852865
1444734177107193865
1381415260159012865
1588941382064164865
1585748779483172865
1558474895838756865
1549737705474596865
1519773436964388865
1518351825333796865
1517385440130596865
1502341360744996865
1488984574822649865
1481638994396196865
1476391912999460865
1474305349943545865
1473234614927908865
1469115445676580865
1446219715840548865
1437320325721636865
1392723404378148865
1383006785007652865
1530261376563748865
1529688911370276865
1527620186500644865
1527052698507300865
1519334737776676865
1441212124919844865
1417169603596324865
1587800205516324865
1570495523777572865
1471656355740196865
1467258619607588865
1425883017667620865
1420415407895289865
1606706709447204865
1599688472406564865
1562674015126564865
1553190227828772865
1552685064194084865
1550039322799140865
1547693738503204865
1544580723251748865
1542706828248612865
1542229948391460865
1533101953609252865
1478051034874404865
1426308574993657865
1420621304265252865
1607473702421028865
1563962130499620865
1561459811538980865
1553787548622884865
1521870594052132865
1517542349303332865
1517104885711396865
1483728980742180865
1481027401484324865
1463930880406265865
1457446791570468865
1446233905569230865
1418321495374372865
1530699425240100865
1519862411259428865
1480563009986596865
1479733348477988865
1478913742196772865
1448415196494585865
1439062536947748865
1428152399768825865
1375981491918884865
1543503610037796865
1540475721008676865
1530206003777572865
1485749872720420865
1476377492420132865
1474485930778148865
1428726746220793865
1424973404202020865
1573042410950692865
1546276000417316865
1538225197899300865
1531441170286628865
1517886598964260865
1483577706352676865
1425535203687161865
1610898650456100865
1601222677389348865
1542888488747556865
1511086074830884865
1479463269173796865
1471507440982052865
1443747144758820865
1441865541497593865
1417124792382201865
1596086993196580865
1592355314636324865
1560073696731172865
1513990348460068865
1484647524971556865
1482285873567780865
1480791423154724865
1480315552493092865
1474434350582308865
1426061444978724865
1421224323713572865
1420491107042041865
1372978562848804865
1512753836343332865
1512731276595236865
1484623909211172865
1482989288342052865
1477501369389092865
1460270052075257865
1438739169900068865
1413699915599908865
1550032662286372865
1545095524474404865
1543578550409764865
1537085684258852865
1517677870436388865
1510617338810404865
1506897443253796865
1436672102644473865
1432125049482276865
1418062930621476865
1413029205667876865
1378330228343332865
1345388721256996865
1606844294010404865
1601038135651364865
1553473831817252865
1553048192094244865
1441612140213796865
1567924082624036865
1562480215120420865
1559260242038308865
1558212508061732865
1557255273143844865
1544484405015588865
1544435876091940865
1504316501205028865
1551608732177444865
1489746992360484865
1476099748998180865
1441465251254308865
1421481978935844865
1410204246302244865
1490111260863737865
1487220048070692865
1479948365496569865
1599891315638308865
1574945230125604865
1562471972050980865
1560033852743204865
1538090392557604865
1530562961345060865
1482751221631012865
1477449526399012865
1454083704125476865
1387205166609444865
1570848316212260865
1554538312445988865
1522237291195940865
1509349567774756865
1480434200465444865
1479623544866852865
1469782580451065865
1469748020644388865
1468441226512932865
1422595373076516865
1559232352487972865
1559210571991588865
1538251782538788865
1518595730507812865
1508831355601358865
1478675996916260865
1478223112143396865
1469752327213092865
1601209318422052865
1559749698390564865
1486384078379044865
1481317691520548865
1414240381164793865
1386732512660004865
1559369229589028865
1546413045320228865
1542597999725092865
1537433765902884865
1462464628634660865
1435361800502009865
1419600778046713865
1526419992287268865
1519160328231460865
1478132186972708865
1477774922571300865
1417054552482852865
1407069280831737865
1506371051806244865
1475849411808804865
1574095068532772865
1504059704787492865
1523394791119396865
1481499308876836865
1424842609374244865
1459679866698276865
1389460816005668865
1380591087371366400
1568009678399078400
1514396948920422400
1504984717195878400
1422083558764646400
1483902950170939400
1412641777962598400
1615033796830822400
1521727438379622400
1377379848956518400
1602419871731814400
1554378531525734400
1478451445863227400
1529111785797734400
1478933347334246400
1523949107886182400
1523384736797798400
1521677999040614400
1475696549237862400
1469887483752038400
1551422668284518400
1551562524616806400
1486634870512230400
1558589833701990400
1431125457248870400
1430701048985915400
1556742827006054400
1561063644451942400
1567947198440038400
1599631890600038400
1432920203646566400
1435679977144422400
1394339617126502400
1501665597616230400
1457827598159974400
1545566278705766400
1462625609079611400
1567732997301862400
1549914677978726400
1481439491684454400
1419344552251494400
1471150367316582400
1464661557149798400
1604739156852326400
1486310303252070400
1471731953749606400
1439087381139771400
1506157135905894400
1442961276963942400
1442868158696550400
1481413164193382400
1425560013444198400
1398214032058982400
1522954973247590400
1420211131281510400
1417351078929125400
1374802074374971400
1554633055549243400
1479573253156966400
1522994992939110400
1381503124846694400
1471231045785702400
1358809542193254400
1589713925809254400
1588346718407782400
1393252410823483400
1390747680410726400
1604122838704742400
1529314042111590400
1486661575054438400
1485908352681062400
1485097192033382400
1478642854473830400
1418285288317542400
1374951901217894400
1562226430825574400
1475842450900070400
1465337365992550400
1393340910696550400
1586524654948454400
1484215547940454400
1483415855975526400
1454785553568870400
1342296554959462400
1426596817303654400
1466550993475174400
1556348981688422400
1472060090387558400
1385110314866278400
1412790689759334400
1525108704613478400
1444963855243878400
1564295393143398400
1475304539624550400
1558517882056806400
1525842258456678400
1417399238250598400
1477395723129958400
1423339598520934400
1512377026639974400
1505163456047206400
1473497097072742400
1576189702628966400
1549139926805094400
1552636430165606400
1540489719540326400
1406597890231910400
1477683143754854400
1420318171010150400
1389040052546662400
1470664964599910400
1589738713927782400
1529185471066214400
1480398408171110400
1549106409190502400
1486177733856358400
1480724497703526400
1474603711162982400
1476237201801318400
1601659728727142400
1480902995994939400
1445105078126395400
1475218148718694400
1393037436071014400
1532096474703462400
1474442786535526400
1562858461934694400
1513962745712230400
1512909128792166400
1479006143561318400
1376568193137979400
1576933277885030400
1559611715469414400
1517151685105254400
1540562658037862400
1503106373953126400
1478093890016059400
1385526533692006400
1555226778146406400
1529893103104102400
1417879454077030400
1616806931854950400
1531732967101542400
1529823006503014400
1513019758832230400
1490419023083110400
1485928155609190400
1481604345653350400
1473346231036518400
1550526024131174400
1549630455057510400
1538307826262630400
1524436944637542400
1473802914305126400
1380122992559206400
1552721081307238400
1544509870979686400
1523036030215270400
1520431565620326400
1416101113024102400
1524929966139494400
1506755322370662400
1415854554072166400
1528850368964198400
1478608730635878400
1482678832440422400
1480476025960251400
1450514664614502400
1553055992434278400
1546338413325926400
1484839952819302400
1504509275065958400
1487889052325990400
1543470673263206400
1596548448559718400
1484517051012198400
1483000297844838400
1419064373620838400
1386605291383398400
1561813904287846400
1530015617704550400
1525979089236070400
1482039180842598400
1479421651070566400
1479217294635110400
1477619614137958400
1474428210473574400
1389199926513467400
1549642024915046400
1548865450053734400
1546148919645798400
1541186454252134400
1486093617009766400
1480629179783782400
1467417094949990400
1411212722365030400
1378664709604454400
1595890971988070400
1575657607737446400
1550462189625958400
1531045463423590400
1530400360900198400
1488516337970278400
1451205360161894400
1429881383456059400
1408033510946918400
1380817877654118400
1379278543574630400
1607076361562214400
1577052901515878400
1554399949084774400
1547739867752251400
1545825183101030400
1527478004800102400
1506020642235494400
1489269847737446400
1487449694955622400
1486612967856742400
1457307515230822400
1430099878701670400
1422288655251558400
1392136016547430400
1606762858477670400
1573462292066406400
1550075342966374400
1523839970607206400
1520978349165670400
1489501240086118400
1484699223224422400
1481412790581862400
1480053384711270400
1478138327324774400
1475504472906469400
1431237378044219400
1597084929417830400
1572401032722022400
1561328219177062400
1541141476398182400
1528064545599590400
1527271842129510400
1502990041739579400
1480973275748454400
1479178782535782400
1477208218975846400
1476841996996198400
1476684316533051400
1559798256799846400
1557994772182118400
1555367363268198400
1551142489385574400
1541157636829286400
1526708992436838400
1523363661800038400
1523333856526438400
1486770745254502400
1483866087913574400
1473156316453478400
1430814658685030400
1430320479169126400
1380943326489190400
1551646610764902400
1518308964714299400
1488993696020582400
1484831865097830400
1484025132251238400
1471462218743099400
1462870546085990400
1444235554724454400
1416380540765286400
1389140577380454400
1387079316345958400
1585636230355558400
1557846173809254400
1547770720956006400
1517816439138406400
1505531552389734400
1484375427330150400
1482771685330022400
1479609042037350400
1418251906292539400
1380202642836582400
1378792755309158400
1582086512392294400
1578826650460262400
1569534314215526400
1559934815184486400
1557980008861286400
1555918903016038400
1550231621101670400
1548737097431142400
1544949323724902400
1541402789334630400
1530926133067366400
1517158850746470400
1505362680718438400
1487534473977958400
1481880546082918400
1481797728015462400
1477769536170598400
1476937466057830400
1470783947592421400
1467159313919590400
1412585799577702400
1408008750808678400
1556195008575078400
1553385317494886400
1552729047267942400
1550697277945446400
1523784127543398400
1483022562397499400
1480612587477819400
1478413773081702400
1440091191362662400
1435306190385254400
1570259820804198400
1562608592091750400
1551611761530470400
1542118499685990400
1527796287919206400
1520804355061862400
1518949716792422400
1478217470389350400
1477100511899750400
1473044358421094400
1469033917474918400
1421550318064742400
1614845557864038400
1552723796435558400
1550546916642918400
1544389936048230400
1542419110700646400
1532742347531878400
1530197531912806400
1526625552634982400
1523757048797798400
1521239303048806400
1520725044040806400
1486026720054587400
1480042946615398400
1478981735291494400
1611183665358438400
1602147104029286400
1595883550414438400
1589412556481126400
1531816075662438400
1527362811147366400
1525825544922726400
1521492190740070400
1506825691060326400
1503098513449787400
1476974725620539400
1474489314981691400
1474334130838118400
1469186317925990400
1434251362855014400
1429425633847910400
1412016982887526400
1387541549949542400
1597999279171174400
1593275724827238400
1585055859117158400
1581538007223398400
1569364552852070400
1561479848010342400
1553040714241638400
1537927899721830400
1531075939521638400
1488312923080507400
1475088042868326400
1471591436810342400
1468098876565606400
1464291130208571400
1421062361918566400
1417169717761126400
1413411683574374400
1601054138665574400
1583864659748454400
1543321207327846400
1531602205899366400
1523660129979494400
1501893266119270400
1488478687322427400
1478541534698086400
1468347199859814400
1459950261137510400
1438875145502822400
1436390110170214400
1430744535848550400
1430721149562982400
1412451539692646400
1604146652914278400
1602406962406502400
1597035987569254400
1596548947136614400
1594188652468326400
1555282113368166400
1531240210708582400
1528711726463590400
1522036361255014400
1482068383113830400
1480967860948283400
1477352661246566400
1413599608840806400
1596975330556006400
1549569117350502400
1525105805783142400
1486777045929574400
1483508331604070400
1478494262631227400
1451171018035302400
1435724965354086400
1427268469549158400
1413917750448230400
1390678561598566400
1383113032063078400
1378628984582246400
1576140423449702400
1532360164862566400
1512828104745574400
1486937354543718400
1481438879034982400
1422352121995878400
1377452413754470400
1576084211148390400
1552781288444006400
1551568836784230400
1545667653892710400
1541892653196902400
1540612013050982400
1519161094618726400
1482283621687910400
1478436964617830400
1461448578862182400
1431350295473254400
1415309966152507400
1575791609219686400
1549079953916006400
1532171950575206400
1531061217753702400
1519993224152166400
1508267390307430400
1481842645114982400
1428093025264230400
1399280970415718400
1601782878064742400
1598174416227430400
1594358958885478400
1587644342969446400
1559581927329382400
1541545382647398400
1532256492342374400
1522460716724326400
1515062377540198400
1476604413896806400
1461845264310886400
1434662692237627400
1606153178746982400
1580325726443622400
1550365096001638400
1548425140953702400
1484536519507558400
1415094388519227400
1408608313751654400
1549063813823078400
1540598471354470400
1537044808912486400
1526951548869222400
1523829607140454400
1520265900238438400
1511126637617766400
1505559649533243400
1488192841046118400
1482913535503974400
1482094270689382400
1479027735414587400
1478423887134310400
1477080872071270400
1472353085288763400
1470879215939686400
1467145733828710400
1445497028906086400
1380896429166694400
1607513948550758400
1575954611386470400
1550446927816294400
1545029851463270400
1544389610729574400
1510308587905638400
1475465672713019400
1426179279843430400
1422018474990182400
1393653912494694400
1374656512249958400
1344461735948902400
1318313139058790400
1601002099810406400
1523283688246886400
1517944828197478400
1512507737665638400
1481724873357414400
1425532373396070400
1408467464170598400
1397164998254907400
1557535197318758400
1549967641103974400
1549637768262758400
1523756595519590400
1521120743400038400
1514399502198886400
1481837648666939400
1479394115590758400
1473855358422630400
1458501766488678400
1436442383051366400
1416754165829734400
1394320744440422400
1601330198259302400
1589518693561958400
1562175334694502400
1549993209815654400
1537457807452262400
1537257602509414400
1531728248618598400
1531647173233766400
1501903334436966400
1377119565130342400
1619814144953446400
1561601430204518400
1544372279165030400
1526652634165350400
1518200841227878400
1474431117386256400
1450503668579643400
1422725990552379400
1419552841388134400
1601896937300582400
1550135330514534400
1542522830251622400
1522719380638822400
1521198268058726400
1479970238707814400
1478189621892710400
1474406380912230400
1449887271868518400
1517012807459430400
1595123364124774400
1481432721599590400
1474440124394086400
1413253678815846400
1384398576277606400
1437390817488998400
1414243188072763400
1481496068428902400
1472271876479078400
1480741396952891400
1596344873187430400
1458134450387046400
1384913350065262594
1471517877257838594
1518701152778350594
1420171046737518594
1521164479702126594
1371800261434478594
1536830256937582594
1473130815475310594
1459566051759427594
1432782171543150594
1428366410766446594
1430749598415470594
1427635236549144594
1397455790487662594
1574776287536750594
1486058853569646594
1586909176818798594
1390224654472814594
1423145771306606594
1475513425883246594
1471664109196398594
1455557459385454594
1482625001358446594
1485624231404654594
1611737075182702594
1458633087567470594
1395391906348142594
1511891617891950594
1503911525249134594
1485589164972142594
1515886877705838594
1506035698876526594
1516570991354392594
1580280848011886594
1447672335947886594
1429101252558958594
1424783990440046594
1451041870155374594
1438987578670190594
1475892350731886594
1384955199123566594
1515410970918723594
1570250965915246594
1548435932243566594
1548629653333614594
1450784350455406594
1512145598312558594
1414201208324206594
1417853700740206594
1443349919771758594
1396665172987502594
1484826428642414594
1483434842406723594
1482964644687982594
1477369541130862594
1489616716502126594
1450749044423278594
1480282547342958594
1473265058562158594
1470562133679214594
1564331226764398594
1472965675748675594
1509612936121454594
1614289552985710594
1487468418831982594
1556314445743214594
1504138156593262594
1444601906756718594
1474795050177646594
1479352667830894594
1521157236550254594
1515786276540014594
1471718195165806594
1503132951940419594
1490097798854766594
1537521823327342594
1385514576872046594
1479250331322179594
1513810251442798594
1474784778591342594
1450836469212270594
1522590806099566594
1434258909594734594
1439083372903534594
1387405126088814594
1548395624520814594
1435527238653550594
1384732123060334594
1464564935216750594
1483978063209582594
1435049692153454594
1394962086564974594
1378429157164654594
1520162280490606594
1484148297753411594
1390955912723054594
1606660531493998594
1482152322344046594
1474895013012291594
1464282015658819594
1555588315398766594
1483501565189230594
1481029415618371594
1477339475076206594
1475994783764078594
1524730560433774594
1511588869866606594
1501905986327662594
1481279625984622594
1447988970248302594
1480685593893998594
1478424451670851594
1476771360487534594
1443724316143726594
1389642234455150594
1612548547580141594
1607177093292654594
1555499679474798594
1553804299783790594
1516482435864686594
1473876006612078594
1569810978711150594
1483588746985582594
1479265486663790594
1474423255427694594
1453367420836462594
1580951714563182594
1476161024894062594
1452824450030702594
1411766987072622594
1518280523348590594
1469023199874670594
1384517271763054594
1567927052430446594
1546344971493486594
1531131772221550594
1524500490578542594
1510924376677486594
1486896653625966594
1486619513525358594
1481174934470766594
1478048844093038594
1473365677088067594
1428655811665006594
1488989915522158594
1443140696702062594
1421501523411054594
1559832447340142594
1541109601080430594
1519431485517934594
1487146891791982594
1483574469163630594
1480668218779971594
1468461468119150594
1422117733848686594
1526559901488750594
1480552130411118594
1472912780349038594
1456953909235310594
1452543376998510594
1434324763070062594
1431812850348142594
1408313679486062594
1482449119973187594
1477048101093486594
1474019880353603594
1446442652237549594
1438659626254446594
1398251078773358594
1557992237161582594
1511435418830446594
1430334746576494594
1519343429708398594
1511520415008579594
1519024555871854594
1503762815194222594
1501496494704238594
1488337038596206594
1481076542042222594
1476160570638446594
1541339394086510594
1532721954213486594
1521179539304558594
1512937798520942594
1510996179475054594
1482896441047662594
1481810397619310594
1481177379829870594
1557713770474094594
1489026803205230594
1580361645284462594
1559207488679022594
1388911267054702594
1545400403679854594
1507343137164910594
1471452047807598594
1461495443716718594
1544440058287214594
1484648807786819594
1460628667336302594
1545382010360942594
1542445691884142594
1525169572709486594
1559395107652206594
1512778725494083594
1484224628226670594
1477112082432622594
1472031577085550594
1442990474466414594
1572937783055982594
1568270430464622594
1563947912731758594
1551186272374382594
1490264558476398594
1431400792578158594
1377816235535171594
1532017911451246594
1490733416693870594
1484728704664174594
1482901360496750594
1480227845007982594
1472573852274286594
1427058181042286594
1420424923869294594
1488457033871470594
1475978189826670594
1465030742849646594
1464668919352942594
1437267855175790594
1483792139234414594
1553746801408110594
1486827136816238594
1451912004638318594
1411930283276910594
1384081635168067594
1483444379566190594
1443634746479808516
1419051815132352516
1480302641204928516
1397558133518741516
1554116237734592516
1514174327847104516
1558525100676288516
1619667026796224516
1515841852154560516
1432351627202240516
1436540098041024516
1385866765180096516
1593670794403520516
1511456391701184516
1398203942002069516
1484233590317760516
1440909835235520516
1380585307733696516
1438500864537280516
1390527920813248516
1480950274839744516
1455259545677205516
1488934018552938516
1420096484029120516
1377049250245312516
1475291145513152516
1475531351139008516
1478944381042368516
1424800960052928516
1530267172592832516
1381250589628096516
1480816377384640516
1478906478148800516
1467416628048576516
1512036402028224516
1476996918551232516
1387152545139904516
1599376956868288516
1446183743769792516
1473367161536192516
1484783729990336516
1470817884259733516
1426563807040704516
1474178874443456516
1473663299254464516
1503562447969472516
1482502237616320516
1469367687927189516
1440682585470869516
1432392326807232516
1478816848661696516
1473037693647040516
1387035529607360516
1551211224616128516
1474893204671680516
1553864922685120516
1465328429998485516
1435832136905408516
1409817987683520516
1488340365857984516
1479134216289984516
1476708415820992516
1375913378896576516
1475351406001344516
1420114776500416516
1508347639003328516
1482115156528320516
1479461625803456516
1479135002721984516
1526549696885440516
1478118058162069516
1475227966963605516
1462485893764288516
1421234403422912516
1542972420117696516
1501709161024917516
1482846765153984516
1477732303774400516
1471189077324181516
1481396301417877516
1476243893507264516
1474146784716992516
1471499681788096516
1463595339118784516
1612571081952448516
1488758320320192516
1476236402329280516
1511803994066325516
1507752328136384516
1505191027833024516
1431332387737280516
1427148509908672516
1410686688267968516
1524496294923968516
1472699822012608516
1472014655828672516
1468946224657088516
1462187566703296516
1425139368277184516
1393317025708224516
1617272400432832516
1402694761962688516
1385144192091840516
1475829304382656516
1464760527956160516
1438440679093440516
1514434540068032516
1509225580646080516
1475843037846720516
1413615661700501516
1506576294577856516
1419672090937024516
1476930114617237516
1476493004605120516
1414702610720960516
1384881837038784516
1467215353466048516
1613626394889621516
1612189493070528516
1514013198512320516
1481633801163968516
1385614399017152516
1508486945688768516
1469418507368640516
1441762717220544516
1480859311438016516
1478085215134400516
1474058256414912516
1483253565086912516
1516080390879936516
1482774271374016516
1487876001862336516
1481292564070293516
1475632577574805516
1475530783913877516
1473376966594240516
1465727218076864516
1422846996876992516
1416354184505536516
1544953224372928516
1507701319787712516
1552669526990286850
1552482943238606850
1459543151291555850
1384984547322830850
1520416785316515850
1510065524339662850
1507529016605134850
1473979936276942850
1399097588582862850
1437701623673806850
1480196325094350850
1464367592005582850
1552458511572942850
1545768746727374850
1432066828327587850
1470280173840846850
1507732058961059850
1430734121270222850
1459144876520611850
1458484555506126850
1448938228376014850
1483126949153230850
1490364448162254850
1447886288019918850
1445411622093262850
1404771275164110850
1392424330902990850
1454809303441870850
1507421891350478850
1456112334515150850
1419982604992974850
1488590293045710850
1555875376265678850
1489988055364771850
1461969073437347850
1516750132347342850
1429236430631587850
1467153015199182850
1475284005520035850
1445922574857166850
1446237519872462850
1481165340155342850
1373352933904035850
1453049138388643850
1545875728847310850
1405411908346318850
1424256310493646850
1523351299516878850
1436591335566286850
1580576852896206850
1424867605328846850
1477661820324302850
1476856588443000850
1430099469882830850
1554173777310670850
1478818697804451850
1472560568292814850
1571130714896334850
1473015694249934850
1485701984615374850
1558815332957134850
1409491616096718850
1540776609891790850
1513769474666958850
1480060455250894850
1437222399288782850
1380607725122510850
1516056349834190850
1512929335342243850
1455886337291214850
1478445524437155850
1484919108017614850
1476325087246798850
1511887318415822850
1481261288017870850
1481298358329294850
1478891960513486850
1553473708030926850
1524227947850190850
1482317435218894850
1480673124576206850
1388675628812152850
1572371653233102850
1542544590397390850
1480910240199630850
1606715315794382850
1595177049542606850
1561822050829774850
1479689808138190850
1390146282547662850
1454729088971726850
1437449016292302850
1420317373215694850
1408855343761870850
1380985869675470850
1550752075025358850
1508182940060110850
1490240595427790850
1486461280735182850
1480612269486755850
1479550278848462850
1476332146897870850
1385707368143523850
1601617842301902850
1553413665847758850
1543661350139854850
1505631747156942850
1504655467339214850
1479947935567822850
1462250414590414850
1422609896881614850
1413546941590478850
1537415475755470850
1522570823231438850
1506723774988750850
1482035085863886850
1476893888543694850
1476679597949390850
1475619855663566850
1472544123022286850
1456685922997710850
1432078465239502850
1386640801179086850
1552511705183182850
1545192070171598850
1538777817135054850
1479890914227150850
1476639224476622850
1469327965293006850
1461805503085006850
1563990952901070850
1549005255848910850
1507325405539278850
1500949187529166850
1482464281983651850
1480013790104014850
1478107009236942850
1424524577892302850
1415107478531022850
1390831747860942850
1558524140998606850
1505931155492814850
1476968363352014850
1561385083931598850
1545793038034894850
1488706530530766850
1485249773728931850
1554656021926350850
1522409235610574850
1477029691894734850
1475887017460387850
1473029986869198850
1400197315886030850
1380932334149582850
1538174278826446850
1509200067013582850
1508202868343459850
1486795377718222850
1475924817048227850
1474870301389475850
1466262345861283850
1415603509962190850
1385091796724686850
1443802625523150850
1611498936203726850
1548231636008910850
1531435317001166850
1476906723747278850
1469424772186574850
1550475111936974850
1543061200568782850
1489915499752398850
1483591844915150850
1480614626773454850
1476349944667598850
1448424047667150850
1421093977697230850
1554667555540942850
1516844519018446850
1512836315347406850
1481229963026382850
1478798786407374850
1464935405288099850
1344767894509518850
1516161042166222850
1430600153522638850
1526668057971662850
1482608882094542850
1484588150773198850
1469436584533454850
1463585038784675850
1610911356760526850
1475433109202083850
1475239699304398850
1471575847471566850
1441547599241166850
1541503198384590850
1538269880125902850
1490608277029326850
1438532315362254850
1521195698905038850
1512816381242318850
1477920594918350850
1525606867296206850
1476748042963406850
1454088202537422850
1407308317047758850
1563268092578254850
1522943062493646850
1506461076858318850
1435765631593422850
1350106419173838850
1617220835575758850
1481707168885710850
1474684039026126850
1466161010209955850
1619713082405838850
1502088724829646850
1480389153133006850
1455973891374030850
1405926515896995850
1527986777251790850
1469772965109710850
1380887368744398850
1541856057840078850
1513570193548750850
1386141888676302850
1531655415834062850
1532194013972942850
1531435456264654850
1509059360521166850
1475665395055054850
1542831197759438850
1486489203252686850
1514569167361486850
1425482194429087758
1484024818148298758
1416428644138954758
1508101516959178758
1428195233477578758
1483059080650698758
1571678032813002758
1480908523265482758
1458844168114122758
1398214664459210758
1384510332845002758
1480332399628234758
1384204205582282758
1489969414124490758
1516191078327754758
1396543400560586758
1361132289086922758
1614372968947146758
1440033861014986758
1484315359175839758
1452802517264330758
1550040618738634758
1472206485069258758
1528035165582282758
1481699076580298758
1484575441965002758
1467488898364362758
1470423581154762758
1604541858838986758
1530280623037898758
1481779498647498758
1468639187280842758
1466134027501514758
1486708861201354758
1586063935404490758
1480545178985418758
1444066680703946758
1482845480006602758
1476687982098890758
1469459787393994758
1489253415238602758
1462543308559818758
1479021974236106758
1428437446035914758
1501297551168970758
1477680535937994758
1504542036304842758
1488239562304458758
1473313172291530758
1425219226193866758
1410623362175434758
1504809270885322758
1477038639024586758
1474026161546186758
1508694071463882758
1447804508021706758
1429346619082698758
1379952232628682758
1454520004599242758
1451551533393395758
1483481762932170758
1478744642179018758
1476708281548746758
1474230048290975758
1388878449016778758
1507847831201226758
1597966312856522758
1466521076872138758
1419839421264842758
1383337238579146758
1414580117574090758
1475837504016330758
1485701419332255758
1483479457398730758
1473737746925727758
1406885910936010758
1473471344104906758
1429903575023562758
1387880458944458758
1425424951700426758
1392539938395082758
1465690685374410758
1483304806391242758
1483213116364234758
1473089308588490758
1453161272581578758
1486711014716362758
1528230079393738758
1461269284454346758
1490099231503306758
1482884952903626758
1433516659269066758
1488999821956554758
1457503256423370758
1475865266491850758
1481020056595222532
1469623573736214532
1417192539065622532
1551663423611670532
1514323294018838532
1473685570622742532
1465130808717590532
1468643781369110532
1406523254823702532
1479821769460502532
1450176824273686532
1444450168003350532
1420085070191382532
1418192203013398532
1453709598754582532
1445852295875350532
1506400886578454532
1435229458219286532
1455668322536726532
1525461460620566532
1483857343758614532
1586538905163243532
1475192159112470532
1473385169730027532
1448113173119254532
1550579851102486532
1433555805740011532
1407724561798422532
1394479982659862532
1482826112346603532
1408013389352214532
1389305147952619532
1475470168113430532
1418985820275478532
1439375401147670532
1476286318682390532
1506825373912342532
1474755396015382532
1447892210779926532
1582419059273920532
1474202677752086532
1373485711467286532
1483084906532118532
1475479136361750532
1472269503488790532
1431439878865174532
1377979071112470532
1474731698768150532
1478416828359659532
1516455307664363532
1480104742437142532
1474060686934294532
1482070850178326532
1462585638054678532
1487276927081750532
1484654236046614532
1574756680155414532
1488884814006550532
1421258810820374532
1399308229335830532
1391790836917014532
1479108734009835532
1424900129392406532
1385879307919126532
1474681859573526532
1542403340801302532
1514615020209942532
1478157238590230532
1476977451548950532
1473096130661654532
1444881432136982532
1434939954552086532
1616991702816022532
1477811277607190532
1470561876018966532
1459033309246230532
1458866452694507532
1452117266175254532
1480919710480875532
1474142149709078532
1424821527724310532
1479155345935126532
1474748929640214532
1419665477002006532
1524093450622230532
1506969987046678532
1370575383469334532
1512095746727702532
1478923269277462532
1475633446697451532
1435616922045931532
1426246811258347532
1478722960424726532
1460906408971542532
1384469760461590532
1513143224130539532
1488467428891926532
1480252589925142532
1464071007480598532
1452176062432022532
1489256928463126532
1486973683537174532
1485609051677462532
1475718499204886532
1384229781198102532
1433379162702614532
1612121866298134532
1480949222664982532
1477407035897622532
1440265532939243532
1616356708246294532
1519029960215830532
1438179870366998532
1389208463268630532
1528411308332310532
1477060270132502532
1507878472533782532
1485405616604651532
1481132005710614532
1447056190572310532
1410814923655958532
1480536748354838532
1479601249641238532
1416439444442390532
1508677932386070532
1412571645336854532
1469326452382486532
1480275644512624652
1401051269859483652
1475757948760731652
1490531092633243652
1432159687726747652
1549147914815131652
1464359595418267652
1475947656925040652
1459886152140443652
1520143146604187652
1452293976606875652
1426215145605275652
1455225202930032652
1519119773082267652
1505168698822299652
1482085620809883652
1532429842796400652
1443711742039707652
1482850359634587652
1417288275841093652
1476746349936795652
1473083359811227652
1428041551326875652
1611897882663067652
1461340105554075652
1527349076047515652
1506529743281307652
1394490092325019652
1374411037030555652
1432173898552987652
1482145757776027652
1479818317267611652
1477803604887195652
1472530299363995652
1501881637197467652
1541881100682907652
1562629950770843652
1509232393244315652
1385938500483227652
1599895087567216652
1514539667869339652
1451654925918875652
1474563888565915652
1451543707052912652
1476658229778075652
1420123749098139652
1483201371977371652
1478924825603227652
1477061200693403652
1572304294543515652
1484698033619099652
1433183457149083652
1515150332455579652
1554134261728411652
1543663350525083652
1519638027051675652
1486020932070256652
1478949028834459652
1525867517914267652
1437361849092251652
1417862229697904652
1480690650483867652
1480259541849755652
1464717175068016652
1464291588369264652
1557390604442779652
1504405146268315652
1489698235325296652
1485723024414363652
1481742177873051652
1479043224052379652
1474116363186843652
1429072252117659652
1427403090983067652
1394143512291995652
1516476783511707652
1478159894759067652
1474161161692016652
1398762059974811652
1511843093661851652
1488664782567792652
1480689028248731652
1476269300285595652
1482466299880091652
1482424992323227652
1481032556107931652
1452384739244101652
1506570985939611652
1433567418396315652
1595180255631003652
1516741314057883652
1479709905309339652
1434927943386480652
1385137764778139652
1484540261728411652
1479941297939099652
1476767172819099652
1475734814967963652
1548468798155419652
1482478528310427652
1478936313441435652
1477668596952219652
1451821833876123652
1386013621411483652
1511687376741019652
1480928359563632652
1480716642451611652
1475618670256795652
1442754773787291652
1435449216915099652
1504108879684251652
1430594007890075652
1430259443183259652
1413358542229147652
1505811577664155652
1477483027680923652
1458113833784987652
1453455332710043652
1438682943770267652
1519024020573851652
1483141631201136652
1480856331682971652
1479835404169883652
1464728853901979652
1408741021614235652
1513996150294171652
1484224638972571652
1419064072482459652
1413618358734491652
1386336404586651652
1482925971246235652
1475955007870619652
1442537805629083652
1436357429743259652
1476719112650907652
1424801532856475652
1477419367939952652
1415063497369657348
1451935427749945348
1435595204376121348
1420436770764857348
1416253134452793348
1420389418645561348
1595417187912761348
1476564486895161348
1614846400050745348
1447032229641785348
1434535501936185348
1479479919184953348
1475697526879801348
1431337342091022348
1468115382879801348
1467717487873593348
1407350534584078348
1389910358303801348
1425635912478777348
1513227607478841348
1434012561205305348
1438670960991801348
1480932187453198348
1487050270446137348
1482400883413561348
1485199096705081348
1508907725937209348
1477799059087929348
1413159039144505348
1458934443259961348
1411205008113209348
1487687793656889348
1480081204309561348
1434292240692793348
1518753864551481348
1479502053948985348
1471873892759310348
1449424401162809348
1487594454089273348
1469223433888313348
1512015687765561348
1409582158881038348
1508058867074318348
1483581371629113348
1482927828190777348
1520148081915961348
1488626188981518348
1477376507186233348
1472394026661945348
1470321522489401348
1456449317615673348
1528026567045177348
1514560104749625348
1485752512934457348
1474592812637241348
1559290555053625348
1489683232962617348
1488005627741753348
1480240411927097348
1476293034119737348
1444008670665314348
1418124223604793348
1513765859566649348
1475930023802638348
1474799456444985348
1415995909649977348
1403223440233017348
1395168458531385348
1381018914553913348
1474905411597881348
1460600847373582348
1431210095615033348
1426389666807353348
1414310198731321348
1481481807531065348
1471547307099406348
1471018136724025348
1421824295509049348
1477760042304782348
1458955817764409348
1457445005958713348
1388762394294329348
1483709452994105348
1478166632686137348
1397351394710073348
1511292397904441348
1479285999763001348
1466366036966457348
1463138690448953348
1516812634632249348
1481235386101817348
1467994726687289348
1408767829483065348
1471954638366777348
1427591302754062348
1418487926384697348
1409221379300409348
1405314733469753348
1486738330607886348
1414945225752121348
1537547025151033348
1529895847516942348
1488396215460921348
1477996127001657348
1476207487552569348
1490758943844409348
1425560888807993348
1415104479632953348
1474542891045433348
1511871716028473348
1509303559308857348
1481267368496185348
1437097362665529348
1541870555653177348
1513289296253497348
1612111656259129348
1439746801741881348
1376209065685049348
1554454357747257348
1477415790563696642
1504376820598128642
1379521531374661642
1505865524592496642
1477267954727280642
1587784314829168642
1479499191466565642
1428102185946992642
1477373758541381642
1512215602336837642
1389636795365744642
1456204833531248642
1456023544287088642
1480807638166384642
1443172621072453642
1413559572304965642
1394579729613680642
1477659208162160642
1387539159334768642
1407736232076058642
1475704519673712642
1437711047717232642
1426430025922928642
1410793595486064642
1511069107927621642
1479550081288261642
1485572517045616642
1472339824996720642
1614570198148976642
1552469470232432642
1487283664320880642
1418568556879429642
1395696220832624642
1616375393287536642
1511018076417904642
1487224736333680642
1476915372897050642
1475609612896325642
1393283498790768642
1457989673305968642
1429600403503472642
1436173223901552642
1478815953513328642
1578725463543152642
1380197660213317642
1420809514714992642
1562183802725744642
1419561623816048642
1381077170982768642
1471633047133040642
1475864377538629642
1430537973276229642
1506436468100976642
1506255825026928642
1475873214194544642
1476246245630832642
1419330350967365642
1428424942547312642
1473739147131162642
1414935545713733642
1433786712220741642
1567506323121520642
1397961135073136642
1477523589582704642
1470477832417648642
1579474567462256642
1553729611099504642
1471079022281072642
1474787245005680642
1480803153100656642
1571144608742256642
1473414232406384642
1405797127549296642
1477983384802672642
1553465619093360642
1545759365436784642
1439335620560752642
1418945844963909642
1480175558373744642
1473570263811952642
1478350281947504642
1477293162796400642
1382289659334512642
1443419697135984642
1376175523496304642
1464211443084144642
1615021290242416642
1542178648463216642
1488059790806896642
1614116125113200642
1478985022979952642
1413179567636848642
1436842398076784642
1423157608291184642
1537639148990832642
1563953670865264642
1484983974401392642
1484346932994928642
1484332243266928642
1483795211876720642
1480402390499184642
1478428399810928642
1478146131028848642
1476688358839664642
1475977252303216642
1471269630425456642
1469857668026224642
1401950624879685642
1374511854060400642
1480990443127152642
1480982553859440642
1478707840567152642
1476618187403845642
1420032238012485642
1417603657890160642
1412006157531504642
1529626960875376642
1490619233595760642
1489969928224624642
1487777396375920642
1482087507487600642
1479508912290373642
1477368366780272642
1448017282735685642
1614626835572080642
1604959279252848642
1549486307277168642
1541840618606960642
1486560090102640642
1478508381493104642
1474443480789360642
1473050307630448642
1472101933846384642
1469031495411056642
1424758412995440642
1483118848152944642
1478882029639024642
1473028640384368642
1455177872830832642
1430543106961776642
1403010177721200642
1574917625565552642
1547788881105264642
1514838780297072642
1475810402676080642
1465757868909637642
1441139278679920642
1419653210088816642
1416807907086192642
1553893028284272642
1551347012813168642
1532725608115056642
1523862655999557642
1512157266488688642
1503894582966341642
1484501134735728642
1419816787294576642
1417654351368048642
1568467909965381642
1554356190221680642
1489520766240624642
1478565010515312642
1460270338424688642
1422148742065520642
1598749808105328642
1559781097248112642
1478109285229936642
1475343324781424642
1420439197073264642
1416900581805936642
1587963576467312642
1543957223151472642
1541441742280560642
1489401114436976642
1485938596267888642
1484685731184496642
1480075998045552642
1478419779438448642
1468298272028741642
1451214571591536642
1393445592651632642
1372149687340400642
1559456840814960642
1554025066698096642
1547713327467376642
1518309000823152642
1490639697714032642
1480386228910448642
1471550869279813642
1420109817444720642
1613743373679984642
1559301268899696642
1530560139815792642
1486267271093829642
1480370405982576642
1475877405214576642
1475130958781296642
1480638652761968642
1479144158073925642
1478955810336112642
1413064109386608642
1587931930393456642
1552699015577456642
1521203308416880642
1517214379229552642
1479151591265648642
1476995265487728642
1476940547742789642
1513345472202608642
1504879023092080642
1478013623226224642
1437760366440816642
1549540811079024642
1537419860321648642
1479006434574704642
1436491748616900642
1597629941688176642
1559295869844848642
1512229982977904642
1506195888162672642
1484566442339184642
1619503220270960642
1569729974650736642
1503623253344112642
1486819894138224642
1433589900767600642
1382222738882928642
1556269244870000642
1512199244031045642
1505891111948144642
1504065244053872642
1446737315494256642
1418761823956848642
1506265018836336642
1478558692811632642
1478472969764720642
1477074270983536642
1475505193764720642
1472540955102576642
1463096260601200642
1435353798646640642
1430123273535344642
1584989696610160642
1558238399177584642
1518233877608816642
1488352876975984642
1475977528535920642
1457844643975024642
1439562198959984642
1420959290341445642
1413489784006213642
1548306177636720642
1474319088260464642
1433074342313840642
1427290367787888642
1611295582580080642
1578225287577456642
1559681104604528642
1524051369392496642
1512600783308656642
1487865425073520642
1477408448841072642
1453115671886192642
1442253303136624642
1391049154512752642
1598739365936496642
1580495428134768642
1574821925767024642
1478153378664304642
1529329033997168642
1501909799725936642
1480115465795952642
1478919803322736642
1475547563793264642
1428176714614640642
1529144375682416642
1472293698813808642
1476906682299162642
1430151754805616642
1516556792163184642
1470793216639344642
1367639668465008642
1514061513643888642
1473248122541424642
1601351334372208642
1479476183846768642
1516355145084272642
1512195627614097414
1378369995915153414
1447048139962257414
1512231621860241414
1418615998962278414
1466179412794257414
1440343770029969414
1408558475593105414
1516449632699793414
1468255030931345414
1443240129527697414
1475564637408145414
1470000581242769414
1611853640158822414
1516828250453905414
1469039239539089414
1447048558654353414
1490761742854545414
1463070482429841414
1417841619588497414
1512174509293457414
1407729054799761414
1473385492989329414
1478727487018385414
1472938285135761414
1476206354322833414
1425870896112230414
1543657568714641414
1513228551285350414
1406124525859729414
1471288078388113414
1471148277135462414
1456280015511953414
1385125443649425414
1473713094413201414
1387048548357734414
1478019324245905414
1456708918269329414
1432441902264209414
1449793383606673414
1489674483669606414
1521880656552337414
1482703699898257414
1476928374421393414
1419382372408209414
1502409959534993414
1488290439732113414
1420423933959057414
1487848094167441414
1456508422828986414
1527019641154961414
1508829565745041414
1478401860084113414
1452396178075750414
1576953649309585414
1430728954655121414
1490302754182545414
1514339001037201414
1479878186758545414
1474623533552529414
1430918957079441414
1476554811206246414
1479887364705169414
1412324818641297414
1375364332444262414
1437895482798481414
1399662146082918414
1471956852753809414
1471566400233873414
1461525691804049414
1439741765418897414
1417194069843857414
1486437748504465414
1478782808944529414
1490092911425425414
1456033466282385414
1428319328466833414
1465920333739921414
1396849375901585414
1393204109268881414
1481735825872273414
1472103568043921414
1456931998921105414
1450254496362385414
1446609600686481414
1386474527455121414
1401804570779537414
1519069810738577414
1479860146104721414
1477652981369745414
1433347833181073414
1502700042012049414
1516248113173905414
1440153693123334148
1602321043116507148
1473697571264774148
1478887202784518148
1470809999823622148
1446746952905990148
1435042049766662148
1471216888852230148
1611422581940228148
1479571381956358148
1604435337249542148
1484262515529990148
1474528759747334148
1445796555911430148
1389714171466502148
1476340872794886148
1469008822882779148
1418214791311622148
1479816771506950148
1480118075622150148
1410020746638811148
1386616116739334148
1463178611775750148
1532716562683142148
1445241481392902148
1410950157366022148
1502968555473670148
1449426838544134148
1473850745107718148
1516403723525894148
1477647666414854148
1475276624333574148
1419684730082054148
1514369131667206148
1463372316646150148
1505238957545734148
1554867588907270148
1459249509423366148
1461019358130438148
1480946311050502148
1479391194350342148
1502399366027526148
1479210045179142148
1390409845321478148
1457980501365510148
1421988210377478148
1478412446960390148
1452598288708870148
1384855460352774148
1479534735483355148
1474172931978715148
1471623417266950148
1462685168469254148
1405936505688838148
1487507495648219148
1483595153751302148
1481051928167686148
1479598163745030148
1454456303753990148
1474782117989126148
1473290827543814148
1421820456043270148
1477042243601158148
1411574443097350148
1509497194688262148
1478964252740358148
1417665387399942148
1381636412995334148
1485345521208283148
1483650606271238148
1452326832427184148
1394710328018182148
1522677961098502148
1510631187852763148
1478172412185350148
1428516577117446148
1501485499269382148
1476289646053126148
1455303955114758148
1514615256051462148
1509255829601542148
1477969848978182148
1433611706991878148
1548293125721862148
1468372025202950148
1481304799832326148
1490793429697286148
1377314832974811148
1414236283417862148
1434086335384539148
1506379110712582148
1479528655521030148
1478808742145798148
1443581881195270148
1412493746537734148
1482844426133254148
1479930727902982148
1478038448892166148
1516335591599878148
1485645189310214148
1479627831521030148
1471209911325446148
1513328725802246148
1432473567095046148
1508794208064262148
1486442506023686148
1404868327193862148
1479666840523526148
1422930676102406148
1433561504914182148
1411786648027910148
1486107487531057158
1604513378453553158
1427662564058673158
1473603733883953158
1532258927844401158
1405620721628422158
1478171879630385158
1451780224191025158
1482704725195825158
1555212672714801158
1427796637917745158
1387742033247281158
1506761576266801158
1490317338721329158
1472942768401969158
1453586752501809158
1476718604070449158
1473150659839025158
1501311090277425158
1403064524501041158
1438513604064518158
1376763431534129158
1513258818607665158
1460410794773041158
1466524668249137158
1490014181399089158
1486512276882481158
1407676969215537158
1410207926258737158
1481626910220337158
1514537877295665158
1529898491912368158
1611071694747099158
1476625821888561158
1479429130580017158
1479515590343729158
1479827775687217158
1472997825583665158
1611380027890737158
1506057704770609158
1464012995697201158
1469967272647217158
1507662048926257158
1485612094087217158
1548225100809265158
1486032357056561158
1485022944170545158
1443989338023473158
1422908934415921158
1474057162519302158
1417158482445361158
1459556420928561158
1476966137212465158
1432056640484913158
1564270188417073158
1405475745678385158
1541872841527857158
1483991451088433158
1394610407457841158
1481713553946161158
1478537392587825158
1476061970478641158
1395088023424049158
1521711211678769158
1482007725114630158
1480597448603185158
1480285551987249158
1509279694570545158
1500936680693510158
1479019730732081158
1550700232295473158
1473401959201841158
1374863216371761158
1428127682529841158
1384963015838257158
1384404505341489158
1473474738504753158
1527373694162481158
1470506388032049158
1570015290200625158
1484983920517169158
1472417093261873158
1578148007723569158
1486536781357105158
1480939327261745158
1379406413311537158
1483485067208966158
1433418742592049158
1430930744587825158
1411992866243633158
1440586655497265158
1484645677686833158
1476747503668273158
1471660953049649158
1442892195418161158
1601944831529521158
1601918580429361158
1516371387333681158
1473278609485873158
1418595290756657158
1485608958324785158
1452352816710918158
1451193283921670158
1478102143190065158
1388610248907313158
1381069100403761158
1480889740102705158
1476694221453238278
1433916976091574278
1480981507690934278
1438345708810166278
1503036528917942278
1465386095454134278
1438007530647478278
1455155646127542278
1479300828989366278
1432746150591926278
1552678410450870278
1482956343786934278
1469774460009910278
1511405009228939278
1480597251554742278
1541506432738230278
1522871062911926278
1477362765941686278
1544436670421942278
1466180547118518278
1537150205014966278
1428336874356150278
1442293501136310278
1510343427229110278
1476150878797238278
1550606527253430278
1438798027775414278
1474820842714550278
1557776752117686278
1515981018498486278
1488245445625270278
1486552353473974278
1509557224452022278
1527077414089654278
1473817168617910278
1469273618194571278
1452926617517494278
1445704185505206278
1403101769102774278
1602272023480246278
1530702969850806278
1516632520221110278
1478786596057014278
1421146917434806278
1513421430809014278
1475468465121206278
1449772187590795278
1544420715134390278
1474756158573494278
1488498590112694278
1479874936831414278
1476622181148725278
1465661784065462278
1439687805853110278
1481620413948043278
1478489910570934278
1476987590582710278
1567669285924790278
1543235285135286278
1466624406067638278
1541754095295414278
1475665835112886278
1457717962266251278
1488692104066998278
1488118692185526278
1478455191296950278
1427612389340598278
1385253611500982278
1380943491086262278
1433735353383350278
1514989947345846278
1469584020010934278
1446389019160502278
1419715918519734278
1524103812948107278
1476274745964470278
1486792726259638278
1441604663355318278
1507794333684150278
1480223704852406278
1478532162676662278
1421543738439094278
1420079135456694278
1543981748039606278
1522044795048374278
1479241374260150278
1450252818711990278
1507070627995275278
1409229206278582278
1545113658979766278
1477629317521846278
1413966998229430278
1481647130532278278
1479915182159798278
1474101454873014278
1443608218089910278
1417162184350646278
1479656645747638278
1384104518665654278
1542313780444598278
1376544777542512646
1401722491765104646
1529996193824112646
1442863367715184646
1486443052055109646
1466147064379760646
1467594076799344646
1435673063081840646
1400061246586736646
1472548796232048646
1441798115841904646
1407353657398640646
1435985204389232646
1415298696212848646
1505855382769520646
1432397684778864646
1399727863276912646
1511354302052421646
1583774175528816646
1414311071578480646
1475556159209840646
1388515927893872646
1478748332529008646
1483574635610480646
1476618193967984646
1472287789152624646
1490278099883376646
1479507342127472646
1443958249506672646
1501597446979440646
1411794206889328646
1506717532123717646
1508199138982256646
1501908804153200646
1513624097388912646
1487424283081072646
1450854137785200646
1484836790922096646
1482473611743088646
1531646765384048646
1482011402957168646
1475829180197744646
1423081744652144646
1476680673608048646
1526190923708784646
1503404468225904646
1473323493664112646
1444398256897904646
1436045578903834646
1524834578057285646
1485368782986096646
1468169674215280646
1548665417891184646
1541692241122672646
1415545313050480646
1405256925726576646
1444283100033392646
1481634549394288646
1473720623058800646
1502726765910896646
1476282191986544646
1454538006329712646
1382247183915888646
1514716832883781646
1478763029894512646
1416728220397936646
1509477752826736646
1476317459686768646
1595229265590640646
1508407758311280646
1487705749497200646
1459135764504133646
1614015560957808646
1468542531726192646
1443211859172208646
1393026782216048646
1392884800831344646
1486049922688368646
1553096960244080646
1505914747044208646
1507306645617008646
1454068550772080646
1386192436922224646
1506420296684912646
1484617382274416646
1372803299716464646
1554180358379376646
1408045203760496646
1518698135765360646
1512505646465392646
1431077113407344646
1420906087075696646
1407764887086960646
1485028389002096646
1421607939882864646
1475639259558256646
1468711815521648646
1476996599926640646
1380845238139248646
1441003745421168646
1484315074495856646
1478425227579248646
1482419970151792646
1477091804197670919
1473819228155387919
1487223266095910919
1457121247180070919
1443287016486182919
1428006010132774919
1482355119375142919
1440523150991654919
1481504099812134919
1470822670656806919
1454597832544038919
1422766619143462919
1486371754754854919
1469788299346726919
1390657849102118919
1480281348367654919
1430942669597990919
1443892280138534919
1510596869130534919
1470136340180262919
1421388699204390919
1476521226659110919
1475887370855718919
1504110365478694919
1476081198367526919
1473832515374886919
1480565862578982919
1441480379878182919
1387452084279078919
1545548907895291919
1524381882594598919
1484695109996326919
1475880620538662919
1551487412068646919
1521606749471526919
1472969155578150919
1507308328447270919
1456968563399462919
1473669582548262919
1490014426514214919
1516404271213862919
1475895893572390919
1465435607677734919
1530657586579750919
1514170141688614919
1490059013828091919
1563686919090982919
1463334944520998919
1374087665935654919
1559231667935526919
1475337318340902919
1485719812433190919
1480060425089830919
1429079706297638919
1425553919023910919
1413093945500966919
1474091062692134919
1388367619359526919
1476616591651622919
1383086412703014919
1546304156222242817
1481960258344226817
1568374992475426817
1544753207024418817
1484655699837730817
1476773181230882817
1472519944155938817
1482377093027618817
1616786412199714817
1477773375342882817
1504290255024930817
1444794469270818817
1489592413526306817
1424384454483660817
1425160545322274817
1471594508034850817
1402653234574114817
1552424345011490817
1513168418727415817
1428601889080311817
1373335469157666817
1515727081832738817
1578101012451106817
1546515907425570817
1541761680643874817
1482779037315575817
1448319531978530817
1448942910758690817
1606497729961762817
1422295955752226817
1480888022916898817
1428746443003682817
1419000051767074817
1593900240968482817
1563154302545186817
1424813085005602817
1550668282872610817
1481874676070690817
1548076780094754817
1466559326407970817
1455337465963810817
1444744517735927817
1455261350620450817
1426696846810914817
1614249961046306817
1480468171207458817
1461350065679650817
1545468063331618817
1489295217547255817
1478093392726818817
1545501964737314817
1470810372017954817
1430418296399138817
1548384334775586817
1477410996281122817
1447207869976354817
1482084933426466817
1458677650550050817
1288228956550946817
1543751259907362817
1470662230928674817
1387303823841058817
1619011315942690817
1433229502897954817
1529493606620450817
1433999501530914817
1554915300465954817
1480595954873122817
1480447995036450817
1421208642632695817
1415413815399927817
1526896522096418817
1405956474380066817
1474415057014562817
1529573788278562817
1431992259755511817
1478939212963618817
1485241745143074817
1544864674696482817
1516825573737250817
1476627389048311817
1508865605046263817
1477359184895266817
1506292734977527817
1471439366144802817
1443963909422071817
1389659852243234817
1384369579644706817
1528043704522530817
1529472805384994817
1411696752936226817
1447780959684898817
1597178440696098817
1561793400923426817
1532082548632866817
1528061735726370817
1529585124874018817
1483555934064418817
1424810002976546817
1507271523425570817
1523425284740898817
1595787266831650817
1479213163916578817
1407713299500834817
1555275976451362817
1525512688364834817
1524462746481442817
1477355201124130817
1507055374691618817
1388157925311479817
1525997901205282817
1507259100392226817
1509107619587362817
1420810027942690817
1477638401813794817
1551378272327458817
1528342717067042817
1382384446385442817
1526969363831586817
1392141675024162817
1480613123275042817
1452597511642914817
1483521512212770817
1431685865135394817
1540467821720866817
1475730848372514817
1475525393868279817
1466528531718946817
1436670531600674817
1604110897257250817
1537268192896290817
1529974472136183817
1483305568026914817
1482692548120354817
1481833084295458817
1478895356972834817
1478873414366498817
1398019771325730817
1555446972215074817
1555299754019618817
1486147431951650817
1484326135005474817
1482855406737186817
1478238109678583817
1476239080920866817
1448555884305698817
1422759265492770817
1414255141012770817
1394334277253410817
1373070030485794817
1549996879743778817
1538927944785186817
1518349568915746817
1517148075499810817
1485239026412322817
1482523287783714817
1474174144627490817
1419425084595490817
1405892224001314817
1543077833291042817
1501534763605282817
1501067406961442817
1482025790074146817
1480649533851938817
1476600226068770817
1475884737096994817
1388198826075426817
1603376342359330817
1543590933534498817
1522925170847010817
1481360195817250817
1473383829381410817
1443003908218146817
1387802117822455817
1606776628113186817
1557398332825378817
1543813526891810817
1538330532022562817
1525557101765922817
1503838773632802817
1431255706418679817
1426446517225676817
1551581992378146817
1542623212856610817
1516510157039095817
1504888007312162817
1488791418168610817
1478847482708770817
1471579349245644817
1418902962521378817
1393405583160610817
1598096503893282817
1582478662061858817
1554535071717154817
1547856442731810817
1530012852571938817
1521900937014562817
1483185953627938817
1471356212558114817
1414889291113762817
1391954292941090817
1603252875269922817
1599883531588898817
1546215912679714817
1545474159865634817
1538738515126562817
1504020003439394817
1485698103919394817
1482471371699490817
1475985806082850817
1474162898591223817
1441028781301538817
1438578905317879817
1433116438261239817
1550219319937826817
1521658821600546817
1519021442750242817
1518265761302818817
1487592764124450817
1483063813729570817
1479163029048610817
1478839944714018817
1478615590952738817
1477017451250466817
1474350590910242817
1425407704911138817
1388550971236642817
1578946625497890817
1517631720912162817
1502000904920354817
1488943938773794817
1480866732461858817
1476219284741410817
1441526034638114817
1557867110784802817
1546120720433954817
1528359290162978817
1520427582243618817
1484232483772194817
1483760304890658817
1480293859561250817
1467547617626402817
1427106314191138817
1415796867548450817
1407990430319394817
1389926689145122817
1543370417867554817
1538601426590498817
1501953092245282817
1479458478443810817
1460641832363298817
1572959710076194817
1572725689488674817
1550340219920162817
1538156367701282817
1479110869145378817
1477087041938722817
1475656613507874817
1470298702690594817
1449059724738039817
1428816526396706817
1483876166721314817
1478431235630370817
1408327493375778817
1404081872410402817
1571563377201143817
1546471025759735817
1486472544991522817
1478786230343159817
1478456120129826817
1477062523639586817
1429069595097378817
1418131170760482817
1416516714456567817
1396138875920162817
1613670570486562817
1555554815937314817
1480617247395618817
1474602878178594817
1458500334968610817
1427570936023244817
1413582873773346817
1386274822573858817
1378132250169122817
1619170590879010817
1580306354870562817
1562975598964002817
1537839531810082817
1523703266743586817
1469957817272610817
1466943206214434817
1432712085692194817
1432001393372450817
1413628869425442817
1392161769041186817
1549688981134114817
1540932153894178817
1523252100548898817
1521499832686370817
1559204460311842817
1543216148967202817
1521656870418722817
1480313997614370817
1477435314616610817
1476972419214626817
1476945222324129817
1476480219653410817
1459757402241314817
1415745365710626817
1581355418261282817
1576784844822306817
1559232043279650817
1526319069301026817
1475037088592674817
1471411697256738817
1422810319001378817
1385429399260962817
1604178118696226817
1545520321389858817
1537865063587106817
1537854442451746817
1528476156856610817
1518118014280994817
1505428010316578817
1438206114835746817
1553746382019874817
1537229011096866817
1516524397128994817
1514486920528674817
1509621749188599817
1486213444793634817
1477095446015266817
1476658576114466817
1471819475880226817
1462110180334882817
1459666202805026817
1448241271332642817
1554720252222754817
1483424633642786817
1439413647789346817
1434911909082402817
1381200644162338817
1617217139127074817
1551189499660578817
1521470650598178817
1486226329733410817
1483612165789474817
1481307150685474817
1477089127015202817
1475832807154978817
1584997144729378817
1559149956182818817
1507305627051298817
1505545483279863817
1479505051739639817
1452541965078306817
1429113787223842817
1402619410964258817
1607428383108898817
1524146490179874817
1505831548901154817
1486271535639842817
1476225006187298817
1389998151126306817
1388505961988386817
1540530167843618817
1538950054429474817
1533114316676898817
1481822323749666817
1473036462732066817
1439854643153186817
1603513437673250817
1477138040632098817
1471914710283042817
1510782520807202817
1583837381509410817
1454092307968503817
1445342008042786817
1479264154246647817
1476040580337655817
1514140563355938817
1593685647788834817
1398597729996066817
1458060238486228995
1547984735061716995
1503119915942825995
1425550771085524995
1478916586337492995
1559864192848596995
1476881766602452995
1438730250414804995
1420295657718484995
1478266685127892995
1473605566790569995
1568023727778004995
1467944748048596995
1389603428314324995
1611809751343529995
1474920813962964995
1504472914925481995
1378354176120532995
1466696672705236995
1433847641268436995
1488087224013012995
1470946440608468995
1466488548568276995
1488912835421908995
1488751001041620995
1393872352832724995
1484540338995924995
1431770088185769995
1614577950602452995
1389333830755028995
1418963616703913995
1484562291085524995
1435126986406612995
1481401113215700995
1475915639835348995
1457384377806036995
1460673092905172995
1448510850562772995
1431839605532372995
1456512370822483995
1519651635147988995
1469239560928468995
1392654335205588995
1393234461928660995
1475980774528724995
1417201031805652995
1542884565311700995
1543265884587732995
1378404944064212995
1546289327604436995
1521167978171092995
1513638050366164995
1479749937516756995
1474037107362516995
1447506086471380995
1485681205785812995
1524785650192596995
1517888465614036995
1478476100959444995
1531760341306068995
1450233120024788995
1439291849957588995
1476564903603412995
1471075998884052995
1558972073824980995
1517164675913428995
1447136118516948995
1392359883664596995
1381751568006057995
1589606323544788995
1475595875296681995
1475136685990100995
1420099591681236995
1385162957185748995
1490357861976788995
1455911560774356995
1513163881153236995
1476304258064596995
1469694020800724995
1445863641442516995
1410944310523092995
1404757678350548995
1568125133469908995
1549457390206164995
1486875960368852995
1485131995537620995
1434835707814612995
1473826707027156995
1470033980456148995
1419271906163924995
1377303586007252995
1487054486975700995
1483635409414356995
1481844551794900995
1475310108557012995
1433480866005716995
1431995657116585995
1561651888688340995
1554104953022676995
1508357508372393995
1504546696830889995
1481644722066132995
1434466232099540995
1430655898037460995
1470475321703124995
1541027245183188995
1504175696565972995
1611054337056468995
1509128681716948995
1481632009583828995
1476402864574676995
1475881144910548995
1542034198592212995
1509916556733652995
1486408231538900995
1472012924067540995
1441590037443796995
1433133970699476995
1395370501661396995
1476353119189716995
1383664595210964995
1560703227187924995
1480723333226196995
1418314139051732995
1415887722439380995
1481684211941588995
1481430529597652995
1480715956536020995
1474561660912340995
1432652883657428995
1529422574157012995
1511181208281300995
1488807029493972995
1487973871265492995
1486385753064148995
1480854929942228995
1413599517597908995
1529578113109204995
1403852435978964995
1504068458853588995
1487900633474772995
1486104837716692995
1435728047366356995
1417930629786836995
1350865880952020995
1486456553687465995
1450390301605076995
1541408325337812995
1531393944550100995
1508721440404692995
1475566550862249995
1570484271755988995
1564302649800916995
1416147001595604995
1383710545799380995
1383017821366484995
1487453081537236995
1377183153668820995
1480522105586388995
1478369436247764995
1472226138445524995
1469204769352916995
1430285178602196995
1423314083768532995
1582844874583252995
1516507245542100995
1506514341721300995
1451687296596692995
1388072370410196995
1556218432420564995
1479762290572500995
1471997299031252995
1434204219523796995
1426062263375572995
1474759504315092995
1531445784356564995
1439366576789204995
1422234928994004995
1403214254891732995
1514872720403668995
1425427677964500995
1580514866607316995
1420855441614065671
1375885656099057671
1476329899812081671
1506362372948209671
1405194271075057671
1469823610508529671
1432914310330609671
1415656284804849671
1429055648814321671
1431707656255942671
1446875083876806671
1470377745549041671
1426775627038961671
1400517816739057671
1466532482438897671
1408055256152305671
1482869467436785671
1461336051428081671
1432507893979377671
1415305369409265671
1474062718961393671
1503106414860017671
1473039169878257671
1478112013637361671
1475899815875825671
1476301415660273671
1475350151581425671
1468337436484849671
1440520441949425671
1502999253823729671
1487404794373361671
1416873194284273671
1513830376892145671
1448997717259206671
1478740005501681671
1504405670585585671
1479186890767089671
1478885585074929671
1412163798383857671
1374959880453361671
1514345203225841671
1467938159480561671
1446562558740209671
1472431810143473671
1374923971926257671
1490603672589553671
1484159564211953671
1468594752727793671
1434022442998001671
1506986437367025671
1481300872411889671
1387841132160241671
1387632711842545671
1511386312485617671
1475287070943985671
1473351272837361671
1472152224432369671
1447359932370673671
1413363051630321671
1414332948560625671
1512037303136497671
1475224970188017671
1515998523896049671
1485623718500081671
1483108326040817671
1473480258171121671
1511999736743665671
1481076262558961671
1480866331570417671
1473030784734961671
1393181132607217671
1487098953942257671
1484235677361393671
1502165682112241671
1478216811690737671
1440741762973126671
1412421602084593671
1510738561062129671
1476245905200369671
1516274049172721671
1417088156516732931
1400605150524284931
1477654455097212931
1528507256685436931
1422264901037436931
1413620296796540931
1422571406575996931
1525167027383676931
1421256910871932931
1484957786370940931
1480354405874556931
1508935019426897931
1429521813713788931
1606673304273788931
1451859570897276931
1503894337595260931
1486142117835644931
1575886452092796931
1515680604142161931
1422630607343996931
1398204496589692931
1339219270912380931
1485356919942524931
1447090731043196931
1477487821388668931
1437904092676988931
1477892058530684931
1461030021917777931
1458294871094140931
1477053353771388931
1428159867081084931
1436912201932156931
1464064295671676931
1515598830351228931
1553145423677820931
1413674327556476931
1420877253374844931
1510452268168060931
1436016264128892931
1406801874360188931
1574815591977852931
1405419162281852931
1490169016136060931
1474108359175548931
1383277889542524931
1410245942004092931
1509346027425660931
1477309204218236931
1468823215862652931
1389234676435324931
1504343016819068931
1432422220236668931
1471824677882449931
1507758962023804931
1403243400485244931
1484243309119868931
1412342409397116931
1549882759904124931
1487647640011644931
1528408917885308931
1476142231404924931
1466891609371516931
1472947187306876931
1480820470203260931
1485933431968124931
1474532140750716931
1513557076169084931
1467873005883772931
1429852632793980931
1547656697178492931
1504885343098748931
1502970242770812931
1482493301865340931
1461031019046481931
1460310223202172931
1449817699228454931
1510510830487420931
1486950496573308931
1484599457572220931
1482527414328700931
1472680400732540931
1445863663139708931
1442289160090492931
1429034668700028931
1483528688876412931
1559991395133308931
1531769934992252931
1486395542557052931
1474124505614204931
1473351992214908931
1464993435568508931
1442173244451196931
1436354825734737931
1419803437521276931
1514618291137916931
1475190914805116931
1415945321138556931
1531357870226300931
1508547028191612931
1489175953687420931
1477974007588732931
1476934272762236931
1475513413157756931
1449432023626620931
1562805540840828931
1481507432820092931
1471296143049084931
1418918779560529931
1509587411692625931
1506748443292753931
1485867111629180931
1483269575974268931
1476675636760657931
1553808844844924931
1503673127485820931
1473981753488465931
1452685352041340931
1507999372537212931
1489437369204092931
1470668549341564931
1464441501627260931
1520063757065596931
1479864894837116931
1479841861971836931
1477351876572028931
1474745686705020931
1490154422915452931
1476742940454268931
1474637443060092931
1446526331756453931
1386024327275900931
1481103716954492931
1432340197413244931
1387798852405628931
1594023084993916931
1477636352070012931
1476211711820668931
1451941643003772931
1476883174278012931
1538565973732732931
1487218909858172931
1477954436605820931
1567217621069692931
1480977034490748931
1474449106487676931
1428799099113852931
1416761873744252931
1512277054326140931
1471824716168060931
1437784746487164931
1512095467127164931
1429783488539004931
1394063504705916931
1373596822753660931
1482039705315196931
1480150701682556931
1477959236600700931
1425446121460092931
1507606463988092931
1487379798683004931
1477390874854268931
1475603593118076931
1511055474967420931
1397431217008508931
1384185124338556931
1479583222031953931
1380693077724028931
1513732878903164931
1436003809009020931
1433619245355601931
1382383116921212931
1481612183159164931
1449550571220860931
1484867376839548931
1482030862669692931
1476931868146556931
1401067380017532931
1419838044044156931
1502323912918675463
1422752414004883463
1512575817515155463
1392843808325267463
1459116986630291463
1428817965361811463
1428017369717395463
1450747974418579463
1436303852236648463
1429850186810003463
1469680886467731463
1514403309322387463
1466166640148627463
1558843665929363463
1490484021981331463
1479762387804819463
1476231913413267463
1473807995540627463
1508557077102227463
1481425084279443463
1441686507547283463
1509534933437587463
1509644453048467463
1478350177706643463
1545021275621523463
1476986329879699463
1372907823944851463
1478083477862035463
1476633366174867463
1430725190237843463
1525942706056339463
1473449059251859463
1486095336175251463
1472284210484371463
1418139535133843463
1475947099682451463
1474430347345596463
1458497439124627463
1528793331953811463
1475800888866451463
1484537480158355463
1480650091010707463
1514950557877907463
1428884027939987463
1476025911111827463
1479222192013459463
1447614591408787463
1475557073177960463
1473768242627944463
1455242454903443463
1488262424348307463
1471494798292840463
1500962358700691463
1475185229002387463
1464927825086099463
1487094681687187463
1376927989615763463
1476683890760851463
1435913684639891463
1466790971165843463
1403880162366611463
1563206469973340162
1399283200267100162
1506622317405020162
1474250886344028162
1476760100320604162
1484505508421980162
1477556115013468162
1503420302902108162
1575260658723164162
1436193396247388162
1414083497866588162
1443164021214044162
1468240165944668162
1415918578646364162
1400402109942620162
1474501399778140162
1455279835748700162
1379061187036508162
1425651969113436162
1599154147055452162
1514053235153244162
1467907215596081162
1450420387737649162
1387362747638108162
1619033565853020162
1549688408569692162
1467943084189233162
1434192456422236162
1422302716819292162
1385525067711324162
1398205273257308162
1398203595950940162
1425222320126300162
1531120379946844162
1501000904778076162
1548549185464668162
1489486091166044162
1487726175778652162
1394336954620252162
1614417717120860162
1423335964164956162
1449112653348188162
1396058253742641162
1385927811400028162
1579552609039708162
1460612935970140162
1513408782579036162
1467855643662897162
1465326332720476162
1340708168746332162
1543911146033500162
1381255975575900162
1488483319528497162
1446973345019228162
1480308650833244162
1526749236074844162
1430996642845532162
1547928567593308162
1389515878207836162
1373715980808028162
1559899980927836162
1556143157296988162
1481836745788252162
1434350892111708162
1470517029329244162
1380365794345820162
1525878334462300162
1543570015424860162
1537061201154396162
1481952929028444162
1475219643719729162
1541198448866652162
1531362901793116162
1501649673429340162
1482470961471537162
1479168466179420162
1438213259543388162
1430854677910876162
1485753355360092162
1619853570614108162
1473713418930737162
1416129917784412162
1612280232798556162
1486776010083164162
1612150677454684162
1526652075064668162
1474099830737756162
1464291894574428162
1476920311845212162
1581306632893788162
1501131068489052162
1520016366211932162
1525242519658844162
1486743797207900162
1468708163444785162
1421298399178076162
1474020520366641162
1453688919313244162
1425120169815388162
1388870062128476162
1425757937486684162
1554660622897500162
1478874583721820162
1439749382933340162
1377887261182812162
1599242176483164162
1486036930836017162
1479225178442076162
1454234610737500162
1544753956492124162
1479595633740636162
1471274938241884162
1378000614651740162
1567941729340252162
1519304921467740162
1510370079543857162
1486399018779484162
1479281675418972162
1471021917071196162
1396527414252081162
1557884203886428162
1532109650694492162
1518173647948636162
1504593365312348162
1488213393689436162
1486748725166940162
1481816214536028162
1477812471713116162
1476826326434652162
1470728036454748162
1419388923646812162
1408593162994524162
1546579705045852162
1524389256554332162
1509206702448689162
1442507050928390162
1440939824421212162
1404828801759068162
1510276415606108162
1436718283353436162
1421906196953436162
1399577812676145162
1554505212907356162
1505640057058865162
1503115440964444162
1435494751319388162
1529900443022897162
1483652396731740162
1482206210871132162
1466131935105884162
1460277074871132162
1459246204009820162
1437605880002908162
1421040107537244162
1577931888781660162
1518784922667868162
1514294302624604162
1488924245270876162
1472552847992668162
1453776684445020162
1375168150522716162
1552778602516828162
1542490992649052162
1510183075506012162
1478189335220572162
1433088006441820162
1562164597330780162
1551313710584668162
1488921011655516162
1476526433866588162
1474455205559345162
1421636160078684162
1521831390626652162
1480270969084252162
1480193975604572162
1475550690974044162
1439755376044380162
1439611836043825162
1431013920823644162
1563367527367217162
1562016733434716162
1541863049237340162
1541308069115740162
1538172571325276162
1532415647912796162
1511021373166129162
1507291895164252162
1487082825945948162
1478059946763825162
1476245292609585162
1461762269268828162
1451534165778780162
1449099958938972162
1389165678297436162
1527040817206108162
1507355455768924162
1411313584236380162
1407745317290844162
1541471336698204162
1486112469492060162
1480908985855324162
1467182574925660162
1458885916756529162
1381955546186588162
1526190017537884162
1513974376512860162
1488911345575772162
1456912898849116162
1412490961133916162
1409672410366812162
1587594532241244162
1483358694318428162
1481977375512412162
1478528045564764162
1477417782518108162
1476855693294641162
1418470324736348162
1584476458604380162
1481917165989212162
1480981111039836162
1479841686356316162
1472099048308060162
1459458549453660162
1431011626187100162
1552636520032604162
1484796215866716162
1479549382018097162
1479116698724700162
1519198198010716162
1442869143544369162
1419568621785948162
1536779151515996162
1505996982338396162
1481348294983004162
1480758423163740162
1388306657621340162
1385593953278300162
1523860327930204162
1438297784881500162
1394916222915932162
1606401834779910162
1510654540319793162
1487254040232796162
1483894633968988162
1478525380873052162
1475599123235676162
1474083647800156162
1606617020648284162
1543712761418588162
1485028231828828162
1482991426115932162
1365486717151580162
1483415044746588162
1481019751023452162
1476511668561756162
1400674954073436162
1488962197384540162
1402064505924956162
1416438809277788162
1423003663191130116
1550667167133274116
1482040957935706116
1365396856340058116
1475041205469786116
1432805393613402116
1435669627540058116
1401388694121050116
1570134816024154116
1396567085237551116
1620073040158810116
1389138234404442116
1482817750267482116
1387207643152986116
1555325440780378116
1468957553207898116
1449103098241114116
1510902227036250116
1431310875244122116
1441879584291631116
1409554566056538116
1460614520947290116
1506835167565914116
1449007078383706116
1476192282026074116
1477997965109338116
1456512144518746116
1456266576257114116
1473122326636122116
1453859602261594116
1478737091651674116
1484333258561114116
1472288313696346116
1542943667069018116
1478929369775194116
1442522375472431116
1554505606719066116
1484702309800026116
1485583162151514116
1376642814755418116
1514598845140783116
1434328971529818116
1480398481441370116
1484843171662426116
1480177000212058116
1479483491557466116
1381807765790810116
1456363485407834116
1509054021729882116
1453328071059247116
1478921849170010116
1464400207009882116
1447875131762778116
1598362258052186116
1510153856688218116
1490418254266970116
1376556375464026116
1480665691158106116
1475174999384154116
1473758726549082116
1431716606296666116
1482025455397978116
1513812829861978116
1426294237348442116
1524084598732378116
1473417853101658116
1507427355211481116
1488144012506714116
1476996841807962116
1456093128235098116
1415751751790170116
1570739475248218116
1474849822570074116
1457771843268399116
1484228835960922116
1472276733348954116
1425807428935983116
1521661397112922116
1514645702982447116
1513069603919962116
1478104732451418116
1476605326996783116
1456641300325978116
1425472984651866116
1488678477872218116
1474596411828314116
1458910394563674116
1437186002439770116
1426948376587866116
1505476352090202116
1479094017178714116
1444075049938522116
1433954110068314116
1433276828450394116
1485736358803034116
1480966526085722116
1479516573522010116
1448974434472239116
1444830463776858116
1417088374238810116
1438524850952282116
1408032725257306116
1480553531010650116
1526261235301466116
1525859205705519116
1479116466410586116
1477327263834202116
1477014606866522116
1474449151979098116
1463001630140506116
1436898578602074116
1510183669121626116
1480376847221338116
1432128219130458116
1478458999775322116
1425968821643354116
1489443240373850116
1452946763564847116
1437035784033370116
1481683531558490116
1477742005610586116
1467188012572463116
1486430194722394116
1477495464706650116
1477143602211930116
1475731604052058116
1503108001523290116
1487627219031642116
1417663496418906116
1485941936485978116
1483806619871834116
1412953034745946116
1416663951568474116
1503745888346415116
1446995417678426116
1381230158728814593
1602360519847022593
1435521705645166593
1526347428076654593
1595159962493550593
1442593855795310593
1511740959125614593
1402137109805166593
1446104475362414593
1440505501792366593
1426043896254062593
1521407634183790593
1595381315762798593
1444716278258798593
1348588607095918593
1425931481042542593
1545674955718766593
1456284949183598593
1488553798180163593
1422764278466158593
1483905310805102593
1478778358255214593
1398664618340462593
1617208860896366593
1614623300721774593
1434202213027438593
1425439944416366593
1516566788707864593
1461760478582083593
1442178215506755593
1619506760448110593
1382313376227950593
1481439809340014593
1373297636380270593
1466016808008302593
1581960058086510593
1502726957582147593
1428920951308099593
1476637596491075593
1396618240118382593
1612295576636526593
1443373913438830593
1419753986266222593
1514105411913326593
1446069470305390593
1421242084430958593
1422089590375022593
1549009866529902593
1595873052885102593
1523956061077614593
1429857141624643593
1533091938269806593
1507767277504110593
1445328365129539593
1387807947473006593
1465842828370755593
1449019957841432593
1483524539627630593
1477704697364590593
1459968712904216593
1447354639834222593
1542203764341358593
1454386966288494593
1381729164206702593
1571082751419502593
1437622486724718593
1406991558470254593
1391828635846254593
1619134948396654593
1477861134749294593
1429921265947758593
1542492672803438593
1473457050906734593
1594491651757678593
1477841826795118593
1562826015105134593
1525564393186115593
1578037564908654593
1488579340883267593
1395073713955950593
1480124528349294593
1405088625491054593
1548780336326254593
1427869310194798593
1414610633434222593
1514916138412654593
1387729834546286593
1546009341148270593
1541065809908334593
1477010486793326593
1593848858110574593
1443089942343790593
1516518570989166593
1526406904599150593
1616569739035246593
1508346517744238593
1481752879249731593
1381732385583214593
1582764085628014593
1429400933180526593
1483502009521262593
1480363864936046593
1557761666636398593
1513983694675054593
1555671375947374593
1543486011304558593
1387290753601134593
1525486104618606593
1380498793137774593
1471910412937539593
1551480842375278593
1483882055779950593
1502562808570990593
1483321743418990593
1480743386726510593
1478458443925102593
1475665780972867593
1573861004202606593
1536978390841966593
1530240385645166593
1517610861929582593
1559933729447022593
1546100503813230593
1511086463982702593
1486565507721539593
1479786835052142593
1413793544897134593
1551619062337134593
1543157904039022593
1420672719616622593
1401372877224558593
1397803956689006593
1373435037866094593
1545452588820078593
1529160149553774593
1476569810628718593
1397282284315758593
1569590924027502593
1560697772868718593
1555264611884142593
1547711077256814593
1537936128728174593
1479441678565998593
1469984853533806593
1436034503353454593
1606604303178862593
1581138601152110593
1527484059739246593
1488175903087726593
1484893741982830593
1474579116938563593
1473088269697134593
1452191108113518593
1430095996197998593
1390243937328238593
1387614563538030593
1601372754753646593
1572508442337902593
1571151693194350593
1548780098513518593
1541897298912878593
1531956060436590593
1504765346389102593
1488206012037230593
1483968475265646593
1479355379385454593
1475945371343982593
1422874570659438593
1420203061142638593
1410765709588590593
1545293843146350593
1537499345527918593
1519467147063406593
1480897007493742593
1480001838040686593
1478131230927470593
1477755165658734593
1473866024319598593
1473273781254766593
1469899843904622593
1444672190813806593
1397941891660910593
1395731019299438593
1374476859182702593
1543672542799470593
1541516773085806593
1486148314760302593
1481779951774830593
1478979465015406593
1475880944737390593
1615116695051374593
1611510356681326593
1560073117178990593
1545764140895342593
1519178861476462593
1489687350666051593
1489357399769198593
1444095718189379593
1412906824924270593
1603185565125742593
1570441437430382593
1554873069411438593
1548225100927086593
1530576041483374593
1515954888735342593
1512793886967619593
1486511523706990593
1482895993767022593
1462344754511982593
1406937973602414593
1560465880961646593
1508436164285550593
1502870047982702593
1486524646392430593
1479931050511982593
1478669170560622593
1382353791190638593
1614674495054446593
1611041950978670593
1551296638970478593
1546335402398830593
1490730379287875593
1483252911647854593
1468342236270190593
1422971800288366593
1419620356881518593
1614049323230318593
1543231637625966593
1531076600359534593
1526970526798958593
1503197482263662593
1485781627535982593
1477377274840174593
1458195312070254593
1439755253763694593
1439246363577966593
1429363149837422593
1545905899268718593
1508409189516910593
1482790568203886593
1481395881048174593
1479980059989614593
1474185851051544593
1437987713131630593
1417159773468995593
1392330340295790593
1355350460144750593
1589023835923566593
1583570769426030593
1557169137046126593
1545525875805806593
1532847496850030593
1476314492887875593
1414986520017006593
1405240951346499593
1569883220648558593
1542823058422894593
1542501385421422593
1537193708470382593
1484468881792110593
1481684205864046593
1469349319534915593
1430500595014766593
1410073011974254593
1395361849751662593
1382995381802307593
1312418872214126593
1544780622559854593
1516621251439214593
1476214758110019593
1440791885371502593
1576924581696110593
1576712053607534593
1544645197484654593
1514435494024814593
1484768994989166593
1482321624343150593
1481766694020206593
1481709779076718593
1472300553153646593
1436523478719598593
1413602741008494593
1530286235373166593
1481034629817966593
1480817238047342593
1476253667724611593
1474447869704814593
1473724920173678593
1419742894211182593
1543672103719022593
1521528764634734593
1510259791121518593
1508493656235331593
1486927556922478593
1419829550154862593
1576235814148718593
1545304896773230593
1479400807195758593
1476540968140611593
1386199799003758593
1384444287727726593
1595844483534446593
1581717890725998593
1574424291885678593
1541213002409582593
1519925468140654593
1516333714074222593
1476609758786371593
1474067209903214593
1439502040854638593
1422701641984323593
1550847923503726593
1546172157138542593
1529852156253294593
1527821382456942593
1516927104864366593
1481905019083374593
1476677224547950593
1463258603285102593
1385103969928814593
1377278213785710593
1561032622876270593
1555818737818734593
1523769851763822593
1488345744985710593
1388061319417454593
1588419052648558593
1572959551409774593
1523865843611758593
1485434277542211593
1478972714484334593
1502762589243203593
1484591119581294593
1481336906650734593
1477339793617006593
1415796764519534593
1483479479897198593
1478788938055790593
1470762717095022593
1568707066272878593
1485920896254574593
1559170050434670593
1503288392754286593
1488199335875694593
1475251303618158593
1472367250233454593
1465054984739950593
1597906928566382593
1520536350956654593
1470210672348782593
1415677765911662593
1559048237683822593
1472451210078830593
1571515235051118593
1553564557343342593
1485556356274798593
1411785738186862593
1529107026999406593
1458753401328750593
1411930888259182593
1490170829673582593
1481996091302510593
1411925908617838593
1552669035300499458
1473419388787347458
1548455004440211458
1386404050774675458
1431344021742440458
1483123794571112458
1579600952033939458
1477073301331603458
1410380927243411458
1596627334354067458
1484675310146707458
1613299924476563458
1552627633363603458
1474948396884627458
1395483323758227458
1414011638240403458
1517936367250067458
1570970255840915458
1450352870411411458
1449790455034515458
1396803461061267458
1463591884543123458
1412171855394451458
1501679015181971458
1404751962583699458
1398233842058600458
1387515550599827458
1490139932819603458
1474186531187347458
1501017487680360458
1391029228427112458
1513659059488104458
1430184908522131458
1552707162882707458
1527737942944403458
1373633086781587458
1490092895952531458
1476869403224723458
1466786274942099458
1603191008010899458
1526957236060307458
1414828851033747458
1483794292242067458
1432917899237224458
1373967953658515458
1482413592943251458
1614680774804115458
1407666313632403458
1380709413670035458
1477149822373224458
1420153482657427458
1602086798070632458
1386026602736275458
1477804753778323458
1517903957754003458
1525889895046291458
1475115992208531458
1440402873485971458
1511353742444093458
1429842832886419458
1504979445974675458
1466901143297171458
1574319143133843458
1506338144232296458
1483147832903315458
1545219461208211458
1529964856857747458
1471227777240211458
1573693419410579458
1476145244676755458
1509636048254611458
1481367309008531458
1473414617024147458
1519283854888083458
1515281084346515458
1485800093684883458
1561988718424211458
1426383832488595458
1502669505218195458
1487084929406099458
1575948219733139458
1481775386757267458
1479072614324883458
1541890236183187458
1482464192905064458
1571068239106707458
1507665415903891458
1474939457979752458
1450294454686867458
1381301725659795458
1583125573525651458
1482547745709715458
1478478997822611458
1375898192039059458
1614007635367571458
1611998681439379458
1550236923712659458
1542510147896979458
1473153906494611458
1412840490257555458
1523256644326547458
1520902153950355458
1516030061585043458
1514784175689064458
1501028226621075458
1471834170359955458
1394290066348904458
1389813068536979458
1550023284305043458
1486075899246227458
1477837731111784458
1421716567084179458
1408126887797395458
1383575696761491458
1563325151051411458
1490356781851283458
1485415467221139458
1484682967784083458
1598612587486355458
1568954974503059458
1510534993965203458
1477427016681107458
1581455434224787458
1573401675519635458
1520766886903955458
1486238487594643458
1484562667796840458
1480693377276563458
1478494971745427458
1473939393836691458
1431664489104019458
1428493620026515458
1562549027702419458
1537786037803667458
1522934081746579458
1501223673893736458
1484170922177171458
1480384593144467458
1441225352831848458
1414119365268627458
1400931807101587458
1380114284290707458
1559417796718739458
1501470028188819458
1487129198187667458
1486961845789331458
1485801861735059458
1482183896435347458
1478076154238099458
1473021097637523458
1421939138241171458
1559400718783635458
1543047008344211458
1524790757458067458
1522089526880915458
1483258623761555458
1474973005021331458
1437564708752531458
1376757614609043458
1556300390953619458
1555824999277203458
1531276422949523458
1484547625626259458
1483707743718547458
1479880765961875458
1478500014607507458
1476647001093779458
1475821195937427458
1462428848021139458
1441564286749331458
1429499019231891458
1409882193372008458
1390912650578579458
1383766995242344458
1557598444650643458
1554501618384531458
1544756290504851458
1488621959755837458
1482183917771923458
1475144794275987458
1541949285062803458
1477548971715219458
1475578739266408458
1384099401186963458
1558181755240083458
1544758115245203458
1485352047767699458
1484631265307283458
1475153635864723458
1473380744542269458
1461737693025640458
1429457064967827458
1610943051144339458
1561492842119315458
1473427109125267458
1453671410862227458
1560768587308179458
1560099178268819458
1525147663368339458
1488169394379411458
1485273837788819458
1476576864084840458
1437422564549267458
1428759663860883458
1554463821179539458
1540603434377875458
1524199237973651458
1511758976551059458
1603947848051347458
1508903149406355458
1482391424779923458
1473703291678867458
1568314300300947458
1549765819114131458
1517583823260819458
1515248944028307458
1482409992552595458
1480683540220051458
1478584833840275458
1462409366477459458
1385383098653843458
1514580247483539458
1388183809875603458
1466746499900051458
1418107808940179458
1537880464723091458
1479774447628435458
1461720559482515458
1457165852705427458
1398052050928275458
1552692938265747458
1487179786581651458
1483477140251283458
1461865807693160458
1441709269095571458
1572595544085651458
1531370619346067458
1506903673594515458
1481555653676179458
1479981376703123458
1479312466127507458
1478180785429651458
1474421656579944458
1373877122507411458
1478681154584723458
1399715760319123458
1386096789430931458
1522621393585811458
1476056633977491458
1473014114578579458
1470904724014739458
1424755783359635458
1419972432270483458
1416224582898536458
1375696463276179458
1530952888796819458
1502168851999379458
1476800141881491458
1447515741545107458
1436991960833683458
1617000254657683458
1482068183498600458
1481721385181331458
1476937953825939458
1413932041339539458
1531681961483411458
1486786236530323458
1556309306798227458
1424395127049576458
1424330612790419458
1395389582972051458
1411029963772514308
1479341198087266308
1475665047460450308
1473158336573026308
1579357596678754308
1360936413043298308
1477015707028279308
1436862656942690308
1428409671359074308
1470147947715170308
1374460827030327308
1485704765401186308
1450605402945634308
1508049856509751308
1612576880141410308
1458697614791266308
1442828503095906308
1430275734770274308
1476168112915554308
1415003903788130308
1473078487430754308
1602335703026786308
1437845580747874308
1400260166927458308
1348562381249634308
1409222800183906308
1388344345133154308
1483015862898786308
1441213231540834308
1390179812145250308
1483002427720802308
1474528990555746308
1470090791783522308
1482305228611682308
1438057167752290308
1508179000258146308
1473955068890210308
1473030941975138308
1447312455177314308
1476221110639202308
1425973342402658308
1545439995892322308
1477047117193826308
1450510428019298308
1376171472151052308
1476182253105463308
1426244098357346308
1470852188574519308
1545026847708258308
1486145022508642308
1562466588905058308
1505672429443682308
1487457947651383308
1475043875974754308
1514751828512354308
1377375655327842308
1490555840566370308
1451145088856375308
1475086871499874308
1467566554153996308
1555684795119714308
1520832945862455308
1474159857645367308
1464291062323810308
1425851189695074308
1382223202802274308
1375859053981794308
1489141581357666308
1474252918513676308
1458900228082487308
1426741359247970308
1563201960626786308
1550029465396322308
1503770903188066308
1483820714411106308
1478054162495586308
1475454121897570308
1435309036409442308
1533101235267682308
1527393736266850308
1518300625288802308
1516899387141730308
1510631500663906308
1488143835964514308
1484766234612834308
1480999752682594308
1479256669448290308
1473387883381858308
1382796217369911308
1475849890173538308
1465343511268663308
1426953207520055308
1489308895134818308
1484118872844386308
1473339634663010308
1465353937934946308
1441470749261410308
1517525959011938308
1502627880572002308
1488624895487586308
1481439459811938308
1550940587016290308
1466724325554274308
1559104075626594308
1487194808674402308
1420865595734626308
1611044187163746308
1487501684993634308
1483234151306338308
1444711480067170308
1377615927286583308
1404606029107810308
1514236681028706308
1414155301582946308
1559219090778210308
1548024629788258308
1508004134372450308
1483875980284514308
1467261590361698308
1427257901958242308
1572617062446690308
1506338338382434308
1571932043176546308
1482138447154274308
1475860952654434308
1446141601693282308
1411705133667426308
1475890260353634308
1464648907372343308
1397433799508578308
1583522424813154308
1559566216817250308
1429540951018594308
1416693983724642308
1503669903781474308
1469680340243554308
1484578904400482308
1418840180925026308
1429255949718626308
1488570666878050308
1477633499431522308
1373282000380002308
1483219948260450308
1482830309779554308
1408703721886818308
1483833294328418308
1419764459879505926
1448844731094609926
1484641024697937926
1486047529670225926
1515324744601681926
1432914207473745926
1462475009868369926
1603563805723729926
1382362551359569926
1437822653922897926
1568886612343377926
1481362532187217926
1431864629232209926
1474563549896785926
1504363523085905926
1376424425063505926
1479949553398865926
1429197474502225926
1510699137066577926
1511354997937745926
1431264589686054926
1530994162912337926
1474329079910481926
1428002790463483926
1510675692438097926
1470742896089382926
1460764730965073926
1474160024817745926
1391388586130513926
1570151598441041926
1424801700351782926
1386988723582033926
1490688510201937926
1469414116431441926
1440875355384913926
1505526224554278926
1518960013418577926
1476883369728294926
1442871087256145926
1415296834344529926
1451212221758033926
1551688389304401926
1481980538047057926
1478874112026193926
1480058097183825926
1440813904527953926
1416778313373265926
1573101610603089926
1560009387850321926
1482815228136017926
1474177497872977926
1501168517562961926
1478952860222033926
1477714893432401926
1476265488946769926
1474392821675089926
1482143669100625926
1472297520382545926
1510209852588625926
1479222449610833926
1479173204283473926
1474816514247249926
1473260158918737926
1437905100106833926
1516919989781073926
1489408575126609926
1483907143875153926
1479235028957777926
1438831783689297926
1358972687226449926
1549560143049809926
1484420407839313926
1479173244020305926
1435435464027217926
1387253949497937926
1595684259121233926
1517577409968721926
1480480808288849926
1475967692356177926
1545858217380433926
1377198527223377926
1509619875605585926
1474377320370683926
1501219228426321926
1487016547524689926
1452435387654225926
1428081442811174926
1475467774822694926
1425255949632081926
1488631510123089926
1476216377472081926
1475747732044369926
1472183526275665926
1414484850359377926
1575166818339409926
1545174051441745926
1484584186774097926
1482705303070289926
1547746147665489926
1484596341632294926
1407974786932817926
1474572408111697926
1397435881238065156
1476923242187313156
1462906376280326156
1409005033321009156
1477026881232945156
1427319924813275156
1479164542349361156
1434545020531462156
1501969516837937156
1477501656354865156
1476577298090545156
1442546334070833156
1438506196458033156
1485372341907505156
1571858006744113156
1471960334449713156
1398207795594289156
1426215850487345156
1597331776489521156
1420176834654769156
1490707955565617156
1490432288450097156
1451050263775793156
1455923873061425156
1437066404738609156
1444116691030577156
1457605959552049156
1471211626653233156
1453109058957873156
1485634013675270156
1392212207077937156
1475580550996017156
1438932607765553156
1488706162199601156
1476426916613681156
1483260074269233156
1425519814433329156
1473313111880966156
1505910999248945156
1458966848431665156
1462942526890033156
1439581479462449156
1602216540878897156
1441762094118961156
1490743906186801156
1486272656185905156
1437162206794289156
1478791639057457156
1515812860596785156
1514131666155057156
1482536029420593156
1474778544442118156
1390669351842353156
1482719164020273156
1470912269370417156
1453294735309873156
1380216360320561156
1486749001634353156
1476603125414961156
1417620150937862156
1375734826825777156
1477967322090545156
1476061613396529156
1419600423619633156
1519001046118449156
1454118595336753156
1442157240744497156
1392475786012209156
1514163297498673156
1484667283029041156
1478383012123398156
1475300269667889156
1473641913282609156
1509304624309809156
1487511227232305156
1477046703735857156
1431776100485681156
1504072165100081156
1479873351522865156
1479164010222129156
1438848695630385156
1512839949082673156
1503105617631793156
1476982332619825156
1475822196232753156
1428089438647857156
1599822773408305156
1462478538410545156
1478388846190641156
1475808532918321156
1475544218470961156
1515348282972721156
1460041047371825156
1429868530460209156
1515383284330545156
1488966255562289156
1413909881166385156
1475299803160625156
1466477055709745156
1390729058816774156
1507705723261702156
1485551030112817156
1473003976790577156
1433824280211505156
1429727482723377156
1514050645052977156
1504216926041649156
1504036859919409156
1475101931517489156
1511958268222001156
1506035995380273156
1468077771834417156
1513888249265201156
1508881562628145156
1490447821945905156
1464230730930737156
1388108634111025156
1374056422183473156
1480676576878641156
1480074575182385156
1477076207296561156
1550196136593457156
1520799442340913156
1509565600502321156
1468705991525126156
1442597382110257156
1401602887894065156
1481342806161457156
1417589910651953156
1488545233667121156
1388101140798001156
1482091690550833156
1489655122158366721
1386026253619187721
1387042535730675721
1437964371624435721
1468076278515486721
1425211889307422721
1562674881648414721
1422308053400051721
1549636220879134721
1555940111212318721
1558791808435486721
1402060639670046721
1393016089496350721
1552401711230238721
1602125609492254721
1490056535971614721
1425524190015262721
1482823849511198721
1429724264349982721
1520168013194014721
1385211059481374721
1570474447789854721
1469355325535006721
1395691878687731721
1480819459178782721
1455931496959774721
1481630726638366721
1475498784994078721
1469828769120755721
1377882936469491721
1514967354245107721
1383354662800158721
1466074777563635721
1442911249629470721
1377974893866782721
1457369700824862721
1403863828367134721
1554175902342430721
1385480774850334721
1521272232751902721
1489949767232798721
1455910167984414721
1485951181994270721
1460239903166451721
1456844579639070721
1416328352466718721
1551258622881054721
1505863316681502721
1482586437799198721
1435599165514526721
1429117065751838721
1460083419770142721
1415703345428254721
1373632766819102721
1352591799345438721
1471309867117854721
1526599887500062721
1459561899264286721
1385754787946270721
1294807050783006721
1526579228656926721
1376505789888798721
1538441115136798721
1477574923228958721
1595631256846622721
1546225791087902721
1473170965039390721
1435830014256115721
1470656073577246721
1478103098740510721
1574938438604062721
1508908149016862721
1456686643881160721
1383026054609182721
1558720089708318721
1520507799574302721
1502290842047987721
1479845137895198721
1477393445023006721
1461000486098718721
1582021658394910721
1555343973014814721
1529878916663582721
1468600082597662721
1383072590223134721
1479504498808606721
1476321300134174721
1551646916118814721
1541054147281182721
1483687869181214721
1475585973786398721
1460649306306846721
1584141239959838721
1526499036618014721
1481020419624734721
1472539589806067721
1542445049350430721
1524184425688350721
1480598124951326721
1471461207295262721
1536862856448286721
1517677125142302721
1542443019898654721
1460654057022963721
1542268193703710721
1484603510700318721
1430597376511774721
1543984454254878721
1479641229314846721
1429812746598686721
1457197626357534721
1428859080500723721
1526589283993374721
1466106493401374721
1531265245070622721
1506061907098312721
1481478423134494721
1594412263821086721
1580749559873310721
1541139448070430721
1483637290316574721
1404805908203507721
1339802961199902721
1553057723951902721
1464852678547230721
1485513371151646721
1556441292443422721
1480563690961182721
1478843526938910721
1475456961382686721
1447716126977310721
1438180090072862721
1382288107500830721
1562910345328414721
1531662068067102721
1530911126984478721
1530881124330782721
1479326455444254721
1451457213248286721
1445060795826675721
1400245559483678721
1392619964696350721
1379705406616862721
1486641726093598721
1486507210322718721
1481674531890675721
1478480878565150721
1377529992373022721
1554629982500126721
1549084547895070721
1540720241210142721
1526339213192478721
1474661462786334721
1560290714126323721
1558453717413662721
1551598737725726721
1537111358914846721
1528972904628510721
1473703519291166721
1422794558669086721
1604124564774174721
1553113356361502721
1550133953779998721
1546450392313118721
1537297417606942721
1513324392238878721
1489148640593694721
1475516523393523721
1436655144091934721
1569369177877790721
1553212123941150721
1521854272866078721
1482152260146974721
1480211030735134721
1476031950980894721
1470753784355827721
1413955742130974721
1392621179995934721
1604938059023261721
1555306112022302721
1550674915220766721
1548011027257630721
1541873245347102721
1525021143194910721
1511873742833651721
1479062981946355721
1478973313011486721
1476915228675870721
1471587283514142721
1471547948806942721
1373441232790302721
1564106052634910721
1558961511456030721
1542400194074910721
1538924785698078721
1528948625375518721
1516778809529630721
1478392174282739721
1477795746405662721
1477019351379230721
1475465396937502721
1473118458397470721
1419628387866398721
1418414440089886721
1399188786769182721
1542970665699102721
1538745810170654721
1521507425379102721
1514260378414366721
1480161068211187721
1478208766323699721
1477464548131102721
1477209008419315721
1477077566510878721
1476237147745054721
1454379393116147721
1442141178791710721
1435968569641246721
1434930267056115721
1425969202628894721
1377397730176286721
1558277560156446721
1550163990885662721
1545726013463838721
1528008260225310721
1505612788269555721
1473978324791795721
1424276879083806721
1364056338091806721
1579094819477278721
1558963440403742721
1548711896416542721
1545760514659102721
1544840075057438721
1524039753129246721
1523699181704990721
1514696735557406721
1503151377530654721
1476651843862216721
1476314073503518721
1434558347752222721
1385443223619870721
1373209931738910721
1598515999229214721
1559631209688350721
1532371614184222721
1508704856936222721
1480668912047902721
1479550241472798721
1477621434344222721
1475465544291827721
1473380203883806721
1458383157565214721
1388334638800670721
1381203463657246721
1571135301053214721
1480488193573150721
1471499772653555721
1380717945291038721
1550187562261790721
1542414416473374721
1520859296925470721
1507478844617502721
1489873023402483721
1477862718736670721
1451930169770483721
1446143430946590721
1405506184476446721
1612189295187742721
1573787927309598721
1552405237528350721
1538926493929246721
1516408063800094721
1513793227949854721
1513617461324574721
1511816706645278721
1393926724073758721
1549668811376414721
1538875245976862721
1488168404779507721
1472914111310835721
1444115675144990721
1414459943764254721
1392923653474590721
1372937133921566721
1554615838782750721
1540972078467358721
1531857839827742721
1502545080325918721
1481988353067294721
1438667650205470721
1414237398339358721
1409317752205086721
1372864968081694721
1611681953027358721
1550121391181086721
1548822841843486721
1541177737666334721
1506073814186270721
1481575650137886721
1478417624157470721
1467561270496968721
1448608888031518721
1576926655922462721
1570659845631774721
1486084471409438721
1482967117548830721
1475367994758942721
1469814007901171721
1461045171051806721
1434776440508190721
1394142313442590721
1522419211951390721
1490439877267230721
1480625716701982721
1459796344932126721
1410052217478942721
1388789927379230721
1607385425450270721
1529512421332766721
1522728521906462721
1511514261247475721
1479787491767070721
1459302514352926721
1426529719453982721
1382038775744798721
1598178516889374721
1562165407204638721
1537357965199646721
1505856926357278721
1480265335152414721
1478313129532702721
1473779874489843721
1390436815492894721
1616401755193118721
1524232620967710721
1512597697806622721
1501001613334302721
1469355344627486721
1469333767323934721
1435171555412254721
1560836255075614721
1545988153466654721
1538841644824350721
1516238052406046721
1485348519539998721
1480518493531422721
1383999701972766721
1378574470500126721
1543844877863198721
1485256387903262721
1483544115123998721
1482358605013790721
1376277739246878721
1560852640820510721
1529568776785694721
1510621380131315721
1476571118056222721
1476279587675934721
1438671823495966721
1386857832595742721
1372870162643230721
1562610957599518721
1476612443967262721
1470202652646686721
1395019492552478721
1527547785297694721
1477094848725278721
1472919499007475721
1442041029255966721
1614872916083998721
1478152461219102721
1476237533109534721
1455311238397939721
1529211862419742721
1503072531988766721
1476442131313139721
1558971465092894721
1485031506020126721
1411929859220254721
1530241586403102721
1487817805156126721
1479684584480542721
1479102502083592196
1481055768283656196
1374834211165704196
1466871250224136196
1449217675712946196
1478803688437256196
1476978359473160196
1435311731509768196
1425170066052616196
1439648341143560196
1428047260462600196
1479884376058077196
1462469747375624196
1465281615823880196
1440212000403976196
1513564267043336196
1473843439972360196
1450797523539464196
1440440984106504196
1482046086080520196
1490394343605256196
1543050660047880196
1489169842074632196
1427659204400136196
1426855907565064196
1389628078519816196
1479803442369544196
1509211796942557196
1515335925701640196
1487416722894344196
1478107893291528196
1471156869565661196
1471170474805768196
1409798694866653196
1553956947778568196
1445448109421576196
1617576627961053196
1431792790082568196
1466930962542088196
1475255065707528196
1557783004579336196
1515772781757149196
1504069427188445196
1484164214734344196
1486814823388168196
1503130084357640196
1476253757830664196
1455597028663304196
1422108021514248196
1401227489779720196
1383775126102024196
1574712832012296196
1452018281066504196
1386529762537992196
1476273121732829196
1429034179866632196
1429433866629128196
1525870703588872196
1473769210547421196
1471573059643400196
1479602416936968196
1476676458714120196
1410282362420744196
1505261575388680196
1485725164549640196
1480628803495944196
1472956104552456196
1483517669060104196
1450878792700936196
1448973992057053196
1433462634544648196
1476994594046984196
1430473136957448196
1425526491211784196
1410464828674568196
1379482425277960196
1487566299102429196
1434993119641096196
1433214061974536196
1387269017220616196
1571844639069704196
1512476082464776196
1474107749134856196
1431462358048776196
1488624128567304196
1402621671186440196
1381546231881736196
1432715391000797196
1413600639561736196
1506226852926472196
1480578703306461196
1477512723747549196
1476605630920200196
1529956882571485196
1476665254260232196
1472666670489608196
1466613338759176196
1391626571685896196
1381508661932040196
1488063713273864196
1476919445641736196
1476407302760456196
1474456011847176196
1479450769325576196
1415494231678984196
1396382305099272196
1487271000387592196
1478902880841224196
1440517431500296196
1398269328588296196
1510610562253832196
1478327032262152196
1484711821378568196
1477064068963848196
1476998685439496196
1516070345937416196
1480469620305928196
1458466930210312196
1481650041353736196
1477780305897480196
1471980286841864196
1514702641586184196
1483119342413832196
1405295807541256196
1449100792787464196
1383971588677128196
1587571266386542605
1423106315212185605
1512251624885997605
1510157735433625605
1422990353867673605
1478785432678809605
1387117389519769605
1513213400163225605
1418559928596377605
1488517936683929605
1414675091703705605
1446927781263257605
1430275018693529605
1438362681740697605
1475950135670681605
1431316451751833605
1443476620665241605
1384893694411673605
1447926704295534605
1455486679360409605
1411785637318041605
1383624630330478605
1442886618533273605
1617279906127257605
1467665716321177605
1502660449732505605
1478113304899993605
1401841944368537605
1481823609878425605
1472328862247833605
1483653291875737605
1480297795944857605
1465468254701465605
1513223348528025605
1386719093651353605
1439636586128281605
1422228795705241605
1480153178901401605
1473967738670489605
1478084902755225605
1395023745236889605
1476638362698137605
1436615847447961605
1478469905506713605
1515375777524633605
1480887427002777605
1479538116205678605
1466867322157678605
1490092892026777605
1478519427079577605
1476314352143769605
1391070510029721605
1546504313199001605
1489990050251161605
1471139523304345605
1482477977032089605
1466091216227950605
1544624999931289605
1526022208727961605
1481802406971289605
1470742548675182605
1417228671186841605
1415080072688537605
1576245492941721605
1546536188248473605
1485163299796889605
1512281492331929605
1476723675365785605
1487190896001134605
1478847649260441605
1474335207520153605
1420776888713326605
1507386959928430605
1504337496284569605
1482082485248921605
1411010370970521605
1376311283067289605
1524437369876889605
1489340988631961605
1478423028145049605
1464070928808259605
1442207635193753605
1430154827246489605
1389563925763481605
1543632053815705605
1557737143102873605
1509306909920153605
1481666826840985605
1477430360535449605
1464790599316377605
1391494033395097605
1466793075016089605
1428843823602585605
1512781225106329605
1483855012195225605
1483379801981337605
1477935660178841605
1468353372881305605
1455649413926297605
1572435252697497605
1389255304047513605
1446206953135513605
1480501505824153605
1511738690258841605
1511410371139182605
1550928634097049605
1478877428512665605
1429076236127641605
1471132486839193605
1378263807387033605
1553055988432793605
1413469289072537605
1393964366601625605
1379350956802969605
1481318681879760897
1375225989182160897
1520530953046736897
1417660693143248897
1472745656720805897
1486455093780176897
1471938326244560897
1437951340420816897
1548862081629392897
1478748743826554897
1402598893368528897
1484431699031248897
1468318041956048897
1455926411789733897
1518000327135440897
1563310698985168897
1567974994457808897
1585537877517008897
1518198449317072897
1419139695766736897
1536858483559120897
1468198420489936897
1406523722819792897
1489272498000592897
1487539893718949897
1506109983880101897
1504975977704656897
1414295856845520897
1400188731760336897
1424901018656165897
1506510730656464897
1479385486795984897
1456969217706704897
1417028886144208897
1611172696892624897
1385234625694416897
1517665657038544897
1482186787124432897
1415230569588432897
1441251048551632897
1396921004123856897
1413789755871952897
1563728797559504897
1472565897516752897
1420077578757541897
1400725265139920897
1547729158167760897
1430012598326480897
1612475339908816897
1448298859197648897
1397872206252752897
1374851508659920897
1406446528470736897
1513205710560976897
1477377116790480897
1453037374594768897
1435965782756773897
1480908437579984897
1391398694776229897
1528760764915408897
1580583023632080897
1415188513524432897
1479484857201872897
1466588655883984897
1375090132034981897
1432958681252048897
1426377018870992897
1432126027057274897
1476948981418704897
1488508002164432897
1532430081909456897
1474681387278032897
1472689441307344897
1554114802846416897
1431742884160720897
1506894154009296897
1478191648945360897
1389049809684688897
1544897491077840897
1515819666945744897
1553803412252368897
1545017171977424897
1454775841251024897
1422954045451472897
1480542455938256897
1524049922831568897
1509245408878501897
1474466846309072897
1555968637063888897
1513627616976293897
1489264018560720897
1543669429363408897
1526630965128400897
1572629423568080897
1558850148557520897
1563631559915216897
1529143917924560897
1474461114364837897
1525893064937680897
1524433041346768897
1524392558020816897
1464976591877029897
1527535517117648897
1484271398096805897
1611529561581264897
1502611077103824897
1487124518221008897
1510904519009488897
1561546793606864897
1531437268262608897
1488410069406416897
1453774295017168897
1589420373153488897
1543149095308496897
1531638834370256897
1481425100243152897
1473331673244880897
1486178726660304897
1472654750701264897
1460514336133328897
1384227810831568897
1567351078303440897
1529287020375248897
1527306216665296897
1478688671826128897
1478166024260304897
1463561784250576897
1601241182738128897
1526684335067344897
1510973925303504897
1486051953972944897
1475647933882064897
1427679913616805897
1414723180334288897
1558283942897360897
1532089676084944897
1524660158370000897
1477787476261584897
1476721776340176897
1473835361969360897
1471546256380112897
1424493693390757897
1614941459131600897
1572985427791056897
1542051176396496897
1506641717818277897
1501296752191696897
1487776074398416897
1473718709357264897
1470745773352656897
1425837302585040897
1614669119294672897
1567845972239056897
1557184299354320897
1542107731338960897
1503074658362576897
1479914136557477897
1479418894347472897
1479273676725968897
1475546445067472897
1470335965013200897
1424911138366672897
1380716226620624897
1554794038703824897
1489400969045712897
1451611289105616897
1439515212332240897
1428261617611984897
1420003354260901897
1378399713930661897
1548795579391696897
1532021027282341897
1525131255565520897
1522043491722960897
1520351102818000897
1513522421474725897
1509606980343717897
1503686256567504897
1502320735729360897
1487210156773584897
1481423860612304897
1480698189502160897
1479209662360784897
1473765190936272897
1473701288810618897
1466573745989029897
1436525561568976897
1420290536058064897
1604336538254544897
1559958023384272897
1559782862693584897
1524197870198480897
1510207610653392897
1507514489041829897
1478915353401040897
1476609401498832897
1476007752443088897
1463657837993893897
1419433268773072897
1417150550680997897
1375967019720400897
1604337104904912897
1572205604571344897
1530459245375696897
1520921165396688897
1484982934650064897
1482303308157136897
1481792604677328897
1479291308162256897
1477494716572880897
1476591524590800897
1429221920117968897
1616955517510864897
1607007499529424897
1561011703478992897
1531624527242960897
1519366100437200897
1487587223612624897
1483590351269072897
1479140864551120897
1435866434324688897
1421101486478544897
1387513251483856897
1568691750155472897
1538572789849808897
1519871279158992897
1519139767530704897
1500958467288272897
1482332532435664897
1481249846040272897
1425962464940752897
1561655572952272897
1524138543752400897
1520147803481296897
1479546676385914897
1477118504809680897
1442227464776912897
1438925213635280897
1412264913767120897
1400828042579152897
1374649723311824897
1559259067939536897
1525633525986512897
1524190884669136897
1477776206997200897
1476740573252005897
1476231362742992897
1462909788300496897
1455598488071376897
1436393689874640897
1410217324238544897
1379470397926608897
1614317337934544897
1555286120279248897
1550080286708432897
1504251252225744897
1477899267314384897
1394788535274704897
1603877742730448897
1545071053776592897
1540965125661904897
1525606071116496897
1443174126357712897
1429569381521104897
1426888322786512897
1385603204507856897
1382413900835024897
1571426053553360897
1569350613368016897
1550886424580304897
1550430961896144897
1519748255961296897
1487114611577040897
1478172325149392897
1462607725171408897
1448301693620432897
1444646554602704897
1436003382339280897
1433443805072592897
1612334258948816897
1604577146156240897
1505196723773136897
1482979022590160897
1414266889145040897
1595553074717904897
1450645327787216897
1543914803483344897
1524771706405072897
1513863407958736897
1488265392032464897
1479464881720016897
1386797528633552897
1383920055029669897
1553453692543696897
1549090252400336897
1512204819267792897
1482452528084176897
1478347307909328897
1474837110653861897
1473202156656336897
1430242487407312897
1412982596603088897
1570407502885584897
1567214476797136897
1560129610485968897
1540584591848656897
1523932076365520897
1514532258895568897
1477844862175440897
1429140332659109897
1419730494267088897
1415010784459984897
1373321900819152897
1538155572339408897
1504485088859344897
1501691581790928897
1484085435785936897
1478874549987024897
1478472621700304897
1454083150930341897
1559195014105808897
1543784335777488897
1538841600570576897
1521720183068368897
1478433238632869897
1476223291421605897
1474139150508965897
1417746563846352897
1412317627020496897
1411949250402000897
1411780813163728897
1379860536330960897
1551644284981456897
1544585228596944897
1486149308131024897
1484506629773008897
1479510297492688897
1545238844508880897
1485899905654992897
1482776940440272897
1478907452036816897
1473065944519888897
1467274307218853897
1434275988280528897
1433522143136976897
1384912732324048897
1381450712610000897
1490693555148496897
1445733020019920897
1407918196401872897
1606497000542928897
1472606177255120897
1466042542798032897
1460602660793552897
1384387836745424897
1614519115418320897
1527684254477520897
1480005237050064897
1474531312870608897
1614938620322000897
1505171740829392897
1478473177705680897
1486628974570704897
1455304168734928897
1543242567118032897
1479590212196048897
1511120773531856897
1465713822044463109
1471451479596847109
1513533938677039109
1404957334657327109
1473011854645551109
1450612259923759109
1482365196081455109
1488203323727663109
1419739156046127109
1430989644947247109
1476689666367791109
1481700014376239109
1478361128078127109
1388042243202863109
1374798692784431109
1606797915250479109
1505560100987183109
1448348943205679109
1450014877649711109
1421767478535983109
1421531938414895109
1419333158538031109
1421705966182191109
1465798131333935109
1398752113149231109
1455059980030255109
1328771896654127109
1432906619088687109
1375092481759535109
1430883314148143109
1545120142111023109
1417065309182255109
1454802163130159109
1479317702288175109
1474475310003503109
1507142125149999109
1475575989845508109
1449093441380655109
1396144642542895109
1375565715160367109
1381871856362287109
1476222176651055109
1482032962946351109
1478467131247407109
1422182459068719109
1446002267820335109
1489581739320111109
1483120400221487109
1482820670950191109
1481146038153007109
1476934109050159109
1474141991797764109
1473832623621423109
1431615529479983109
1424379227856687109
1479207390058799109
1478102757487919109
1461722929356591109
1447959443136815109
1548161500728111109
1506565741121839109
1480262367174959109
1479010551863087109
1397321821079343109
1486397723288879109
1558830361731375109
1458500240076591109
1451649412665647109
1446216068670767109
1432815754127151109
1537596726483247109
1483855384888623109
1427805783387951109
1394962558654767109
1374817168584495109
1486444219480879109
1477765752568623109
1532841864130351109
1477357702779183109
1439313587793711109
1412944452772143109
1505513980227375109
1481668344344367109
1471158766146052109
1429371731697967109
1421532510949892109
1479117533005316109
1515258277948719109
1487656629524783109
1485659820267311109
1466524483632644109
1395795424661807109
1463179864136196109
1438948682557231109
1390596751828996109
1475365993748783109
1421392941961007109
1545036611318063109
1483451588819759109
1476982938503983109
1422733859326767109
1485773249900335109
1482759967488815109
1523855931250991109
1487455931109679109
1432495922274095109
1483263733354799109
1434323598353711109
1483501724426031109
1397453498065711109
1489563537307439109
1481737116027695109
1409521586646831109
1510664945033220109
1380841643948048390
1479155115777040390
1573229252010512390
1439171917357797390
1418258971887120390
1598808203571208390
1516844001265168390
1380498744609808390
1476150868533776390
1556298782152720390
1486021209317904390
1428918297416720390
1423098457166864390
1488297337252368390
1392162219186704390
1614720450801680390
1389297703805456390
1474154084764688390
1479429292236816390
1480374908207120390
1468080194699280390
1473395115649552390
1517580631563280390
1466871019528933390
1471547427219984390
1476998075583504390
1383061414466576390
1480589344574480390
1487099140945424390
1515751416488464390
1465435341570064390
1391764200104464390
1390605276353552390
1509381225273872390
1430541682043408390
1481973791232528390
1541161149688848390
1480956786563813390
1440286033103376390
1478499636415504390
1544720731673616390
1392175877677584390
1480210267090960390
1545857215432720390
1488357779572240390
1466457534856720390
1527709884111888390
1513219388828176390
1506550911975440390
1506442590467600390
1548439721264656390
1510878419315216390
1375933835536400390
1507675521156624390
1505780771964944390
1486751221423632390
1477376564966928390
1425620330861584390
1526350379440656390
1503175200434704390
1478488817032208390
1474298631146512390
1420121983379984390
1389233553326608390
1480224749456400390
1480030951531024390
1453011502282256390
1395055666465808390
1517565795944976390
1429183151587344390
1389608990481424390
1387621578582544390
1382336157413904390
1458097741268197390
1527337860977680390
1472281543141904390
1400170713340944390
1483096061958885390
1437849424387088390
1431622670572048390
1483224910713573390
1410319152926138390
1486354310082576390
1481756658632208390
1422219522258448390
1429160818185232390
1411412904755216390
1479862676675301390
1374065040605712390
1472746572920336390
1420572856795152390
1483225348426768390
1431647789214224390
1488898388309520390
1481674669648400390
1527369948569317390
1422286077084176390
1437458844683280390
1540888946237968390
1569402517481746433
1407987036510994433
1454917836879634433
1476464543434002433
1526191344485650433
1604556960992530433
1597899159415058433
1506997624544530433
1400420447305490433
1478410122078482433
1480330686666002433
1419432388736786433
1545329396516626433
1407966172323090433
1476585173764370433
1394673825174802433
1469394277906194433
1397598144062439433
1543628476812562433
1612435263489298433
1479581449435111433
1395332052413714433
1433097188406546433
1457523652921106433
1487412721519890433
1441202626620690433
1476974479066599433
1391998426934546433
1424469860633874433
1474134869097660433
1579202611756306433
1545188719967506433
1480696859546898433
1573942270767890433
1402178305164562433
1442595898819858433
1543965358218002433
1476581494663655433
1607481710228242433
1477435076572946433
1430947830030610433
1425471683209490433
1421330726272786433
1436326240827367433
1402385757537554433
1506985760221970433
1505724441397010433
1468993243614482433
1406911667255058433
1448214374443794433
1389965750207762433
1549617159269138433
1479061093788135433
1412142864746770433
1388368951332114433
1438784724940562433
1376339792770834433
1529202959577362433
1511221081310482433
1525175235527442433
1477070453114130433
1461770730920722433
1528846347046162433
1391858220747026433
1581899101553426433
1523072309392658433
1484236512837394433
1474194810395410433
1489791248928018433
1504641290700562433
1479327552116498433
1399984474310418433
1422150654768914433
1401269787133714433
1376869530140434433
1387115192421650433
1467526899731730433
1448595192710418433
1478899147629543433
1417102174622994433
1385618815841554433
1481011528589586433
1541719670062866433
1479476903316754433
1476290637825810433
1379124139018002433
1473361470431932433
1568571808122642433
1479150298883047433
1480490291987730433
1528859942241042433
1427324679652626433
1512515287689703433
1487862528684306433
1532715094513426433
1485994707184402433
1479499761732370433
1528030736460050433
1481659021996306433
1549097497351442433
1376486658342674433
1478520170733842433
1547921758702866433
1421916764280082433
1348515311465746433
1587841403513618433
1557414179144978433
1545091450198802433
1549470227775250433
1481712376055570433
1478898836626194433
1588149291947794433
1484071415527911433
1476163978438930433
1508535854641426433
1476123304742162433
1419666318748434433
1589653320263954433
1526345356060946433
1482857453452775433
1574450550791442433
1481088836583186433
1399305617077010433
1508185894242578433
1507960096705298433
1478787362306023433
1473525409442578433
1460900149761298433
1433810457941266433
1430038028022546433
1427032704592359433
1545991666636562433
1527028229231591433
1522368055514386433
1480594207458791433
1476423038895890433
1472921849206034433
1433352114751762433
1538844761364242433
1526328947524370433
1514681157551591433
1479779973024018433
1479658196713234433
1479165987735826433
1472284275148050433
1438619157520658433
1433925708678631433
1433713055205138433
1601645567612178433
1594520667046674433
1556276088711442433
1481216020090130433
1479893486983954433
1479833661272850433
1477986844533010433
1475582366903058433
1409129354790162433
1400223962248978433
1595879064224530433
1560288204049170433
1554214355088146433
1544872259763986433
1531527623934738433
1529070340030226433
1526515385243410433
1486011025229074433
1485297011930898433
1478075141271826433
1476825584709906433
1473796999912722433
1459392834189074433
1456048782898962433
1438187334873362433
1416161611476242433
1601628276593938433
1545536986995474433
1537265106899218433
1537066806875410433
1517828779292434433
1486432348577042433
1485425894021906433
1482044350448402433
1480569472431890433
1478585972858130433
1477464600140562433
1476114381805330433
1473522887990546433
1472391160064786433
1470452224551698433
1464981748882706433
1460138885338386433
1444693777319399433
1443335205041938433
1434090579026194433
1430197720166375433
1413408352995090433
1378484579745554433
1546536250009874433
1529413728831250433
1483229780858130433
1481770432562962433
1479630987545874433
1478983394952466433
1474197974016274433
1375778922051346433
1562317457032978433
1560431149142290433
1556302248078098433
1531456631095058433
1514572508564967433
1483568428535271433
1476250782085394433
1476212700233490433
1475950619437330433
1473644472206610433
1412782745357586433
1379670212232978433
1601901181110034433
1558539589752594433
1524165989839122433
1509789288107495433
1485844853196050433
1479673842695954433
1478011291558162433
1473655812753170433
1473338233903890433
1470350861951975433
1465412699249127433
1450528623992082433
1433214680361746433
1405968853780242433
1397115251322130433
1543295701718802433
1537460189632274433
1508259134684434433
1489505561343250433
1478812368368914433
1474251571219345433
1440358475528167433
1381979442705170433
1586395961944850433
1501193493959655433
1489920055219474433
1483888617231634433
1481706119487762433
1474558686177554433
1473974438475538433
1454145465071591433
1439482485230866433
1413254858233106433
1377029377863655433
1372767854831890433
1573126588216082433
1561775535654674433
1548195860387090433
1525983311729938433
1525205081053970433
1521921037272850433
1487489593301778433
1485943279355154433
1482687252774162433
1481931787077095433
1481823466609426433
1478755938899218433
1477076262707474433
1470948656186642433
1455463049146642433
1422049312041746433
1415274765128978433
1409968590044946433
1393367055504658433
1382521559336722433
1541458923416338433
1537610383464210433
1532788400805138433
1520235300869394433
1502079807558930433
1489419318232338433
1486463020318482433
1482795594871570433
1480755289846546433
1418254263793426433
1385236585420050433
1556407641852690433
1556064607420178433
1501888613658898433
1482058008532242433
1472121417776914433
1401754280088850433
1606756296572690433
1542929992551698433
1529638444657426433
1527282455761170433
1512788984086290433
1505753904285458433
1486724064408338433
1484238912226791433
1447989551520231433
1614063523348242433
1604921963943698433
1537311187830034433
1482390378493927433
1478812154891538433
1477850094800146433
1475853578669543433
1470138866745106433
1440123963171090433
1421947119271698433
1525919618270994433
1524202679999762433
1523366385707282433
1490651329693458433
1477635721037074433
1476741082704658433
1476689712966418433
1438032504334610433
1428360716109586433
1390029333679378433
1382168627072274433
1594758315019538433
1588544551152914433
1588029865755922433
1574908980773650433
1559764180462354433
1555636952489234433
1537538530842386433
1489510738070802433
1480533144973586433
1479569690372370433
1426225954045714433
1413810883717906433
1582997045383954433
1578198271259922433
1562100008387858433
1512751232716263433
1483503010483474433
1406656696282386433
1349280204275986433
1555911346281234433
1543169077778194433
1522625631346962433
1519028503852818433
1502693157351399433
1481808069168402433
1477766525390098433
1450368509796626433
1399112498054418433
1597235402687250433
1513136467752722433
1501396993884946433
1488095062332690433
1480935885826834433
1474487846081810433
1432339061310738433
1398927607740178433
1599825455153938433
1575158720954130433
1560044767865618433
1548096985147666433
1538802892466962433
1490372892600594433
1470791531791634433
1468149971673362433
1506930594168594433
1482757322615271433
1473704143416082433
1412512348913426433
1407025681263890433
1344041724491026433
1612472864271122433
1553136591211794433
1552498722445074433
1515437300016103433
1488367995684626433
1465717671715090433
1456319741036007433
1436375889277714433
1553017036384530433
1527200663859474433
1488045736298258433
1478719741556498433
1474675745654034433
1472361062217490433
1457913283839762433
1447851645900050433
1401828326000402433
1614752633721618433
1548135137367314433
1530110731643154433
1515449960946450433
1482383447247122433
1444373667668967433
1392451556209938433
1372912239766802433
1543547768815378433
1526225571457298433
1553585899560210433
1452670514162450433
1568558166476050433
1523308852581650433
1559744353987346433
1531702150228754433
1467545560492253191
1482048078886621191
1422457123175346191
1476209583597277191
1445537502215901191
1604597660090077191
1470071687978930191
1524826157102813191
1425490538090930191
1435461440807133191
1407665669940957191
1467032780899037191
1483759483335901191
1474085147129565191
1385604577269981191
1444753268379357191
1479205080654045191
1430239006789341191
1434061265014493191
1440665117230727191
1395390073290461191
1471876231435997191
1474152895885021191
1391040600577757191
1551032396539101191
1545417171307741191
1516536248827101191
1478495876121309191
1504782209055666191
1471924677387997191
1447201742379229191
1474435942983389191
1465375250569437191
1507782185465565191
1478413429035741191
1511830926032093191
1481353696084701191
1479547550709469191
1455173357289181191
1412481074341597191
1411952196384477191
1509161476401074191
1470427965590749191
1487511992084701191
1441016629635293191
1527736170653917191
1509952104223453191
1400831833181405191
1395379384257757191
1567611310996701191
1567533511900381191
1406319899388125191
1509903751372550191
1487399526512349191
1374956267106525191
1369656249428701191
1484947873921970191
1453305077704413191
1513636793060573191
1466504798589661191
1502279051259613191
1513574641960370191
1454388544424669191
1416750674335965191
1378743602285789191
1543202910229725191
1502713850856157191
1453287448633565191
1478938428871827456
1528350912997011456
1486878785806995456
1584202818688147456
1376687919822483456
1486191341935763456
1392471773355155456
1484914674013331456
1476027180941459456
1488952359363432456
1428481573838483456
1433268030125928456
1546344629150355456
1537272481718931456
1456690270007869456
1425228650652307456
1461146624378515456
1548474757997203456
1388984233365053456
1584729428759699456
1556766763706003456
1472812903963283456
1583138878298259456
1530705617798803456
1443291848412307456
1483302856572563456
1421650026963603456
1559868961688211456
1577743906577555456
1454153788261011456
1553720395504787456
1519194458650259456
1549721261693075456
1501316944388968456
1478514244379283456
1377195650966675456
1449496719268499456
1452333412417683456
1481986316246163456
1434850218726547456
1521203133946515456
1510547302678675456
1515599808458899456
1485083283692179456
1441613654646931456
1416257961031315456
1516258004856979456
1481388833031827456
1431318615698067456
1420763496892051456
1486093467025555456
1530992745896083456
1409534218347155456
1523976382065299456
1393106386033299456
1377240234459496456
1602019345127059456
1397204648075923456
1601009471622291456
1441116781993619456
1426604434583400456
1529341187638931456
1421031022146195456
1577011667438739456
1481023044219027456
1377347132449939456
1377235547685523456
1616869631830163456
1558232143834259456
1537082734119571456
1481024965197459456
1479752919717011456
1441145520097939456
1619524540891283456
1476968061831827456
1398273574163603456
1510779404766568456
1394939507523219456
1387502183634067456
1592574558661267456
1482730614939795456
1603189414598803456
1521808263859347456
1462638198681747456
1402964454241939456
1387233932274323456
1604318548947603456
1579241806386323456
1410358433904275456
1585082336106131456
1519028542360723456
1502590380264595456
1475017360721555456
1416178627306131456
1441359274106515456
1606087277821587456
1555690975040659456
1581106714203795456
1473310136949096456
1378145639364755456
1603922188905619456
1584169703441768456
1462612776644456456
1486035662696595456
1485775346766995456
1457844329259667456
1438954870602600456
1523326242426003456
1548813228171411456
1398043303988371456
1604911795382419456
1455605817416339456
1471658661806227456
1531171796451475456
1569119983829139456
1611843077886611456
1503986242953875456
1420883892601491456
1551394482247315456
1527016150793875456
1483569833740435456
1577053878280851456
1477456492898963456
1451212476574355456
1456411835343720456
1378390138976403456
1468433640182931456
1465793180159336456
1526202573660819456
1455343503802728456
1532584677714067456
1471199948603539456
1361094222732947456
1519068990114451456
1474067422571155456
1606831494965907456
1473800721233555456
1570700055652499456
1531744130421907456
1559212815910547456
1551402489861267456
1482666979873939456
1476725111659155456
1544412976236691456
1484241536321683456
1401587786306707456
1598168124439699456
1473536748588179456
1611797496623251456
1595925373736595456
1478685755320979456
1486573773927059456
1468373053872787456
1430050685957992456
1548706536532627456
1479293883309715456
1388944020441747456
1601711793147027456
1486629433079443456
1481582118576787456
1554105158199656456
1543443338828947456
1529214229928083456
1378001834967699456
1537777367392915456
1532492788285075456
1530011518674280456
1470882663657619456
1439236355398291456
1390713686428307456
1563320834567315456
1478985091506323456
1422433884713619456
1613962533098131456
1531185014163091456
1484937024532627456
1474948277875347456
1459149393270120456
1432745633308307456
1561401956572307456
1542283966421651456
1528101313321619456
1512118732528787456
1502920290573160456
1548919340313235456
1543030194335891456
1541980849511571456
1542244808277651456
1485110671310483456
1569999807338643456
1532360668862611456
1523046643154579456
1448040097358696456
1514639836593811456
1467048468858515456
1523913647071891456
1477070558390931456
1473352188021907456
1574943326813331456
1545465622418579456
1538676262775955456
1598052625655955456
1550661385050259456
1488596403131539456
1484119414064787456
1481278952215912456
1444806867163795456
1433544883143315456
1585349012269715456
1554323277115539456
1483252883856531456
1449544034691731456
1614468594758291456
1588915969086611456
1537940932321939456
1480657096442003456
1477367727685779456
1476069193393000456
1475181445677203456
1408789790993043456
1613919551103635456
1603576768727699456
1575168631373459456
1571849171665043456
1531685259938451456
1523663019674259456
1506106167512211456
1483798056562835456
1481358080117907456
1447964568442003456
1375480031208595456
1604416710865555456
1598010980163731456
1564351284789907456
1559404737258131456
1550032781564051456
1543281614024851456
1538043302402195456
1520032822362259456
1512806313754984456
1504707736436584456
1502267000462184456
1480951838732136456
1432874521187475456
1384988528837267456
1604548947833491456
1575597621728915456
1558349053355667456
1543990842083475456
1532920240597651456
1524569109727379456
1501267708750483456
1484951240383635456
1484221599091859456
1481736711847571456
1479589670564499456
1475948674010259456
1473477952906088456
1464001949989224456
1435620323609747456
1413807552152936456
1402238794867347456
1389973716768104456
1619506460492435456
1582981739227795456
1568443759372947456
1555601955342483456
1551259658999955456
1545499088547987456
1545062105153384456
1537998872810643456
1530330306200211456
1519356723101843456
1509969360613523456
1478539602004627456
1477826916769939456
1474060716638355456
1471276647961747456
1464741684080787456
1391159220297363456
1598871230240915456
1525223467007635456
1525218543523987456
1523811227197075456
1523081062951571456
1518916936234643456
1509833123441299456
1485749212486803456
1485386807415955456
1482122148005224456
1479952374693523456
1478524072682131456
1476573580942995456
1476559189711507456
1476293706181267456
1476048330039955456
1475452779921555456
1474116633275027456
1595174960858771456
1588530018778771456
1587200484212883456
1564036891862675456
1538764448122515456
1532788854809235456
1532227699745427456
1478895852617875456
1476591760201875456
1474282036693139456
1474130637460328456
1473027976535187456
1467242904276115456
1451129486691475456
1447598022532243456
1413069400320659456
1376204553113235456
1599881411791507456
1557596446589075456
1548034359575187456
1527050144377491456
1505890056871059456
1484223108173160456
1478877290574483456
1472816985314451456
1466205146585747456
1460277435312787456
1454171301585768456
1445824179983507456
1444028404894867456
1380580835817107456
1595116270294163456
1579199931520147456
1555292508498067456
1526569977129619456
1508496427420307456
1488622763363475456
1488543910964371456
1486392542551699456
1480654795169939456
1480544396391059456
1418382969392275456
1604832409983123456
1574764759035027456
1559213130722451456
1549664246115475456
1543289472543891456
1505877894656147456
1488804020521107456
1482298166116499456
1479317183960211456
1474617070721683456
1466061433922195456
1465451492522045456
1417331231088275456
1390341496755347456
1388684046381715456
1601906233300115456
1599069231483539456
1596922951848595456
1578343525208723456
1560800695556755456
1558552961428627456
1555663818616979456
1544757558640275456
1531704993530515456
1483408371340435456
1478414759338856456
1437530951576211456
1386062470217875456
1563157272024723456
1557282975460499456
1549099769557139456
1545157535891603456
1487155024090259456
1471153592518291456
1440748254287720456
1416902434232979456
1346543442609000456
1548663611597459456
1543131934523539456
1531311216102035456
1523308306562920456
1510254002642067456
1501897608645779456
1486323828531859456
1476006249330323456
1451278853226131456
1594029753107091456
1530223858686611456
1489282843419283456
1479638751299219456
1478054830589587456
1476020927699816456
1473319431061352456
1404113876447379456
1580012788310675456
1526547895952019456
1521010341496467456
1505863758803091456
1486397583274643456
1479242474614931456
1479205192562323456
1420475823325331456
1614843961889427456
1604145413941907456
1578998378419347456
1553925651358355456
1548780205845651456
1545776867340435456
1527432810654355456
1518713174480019456
1511912527319699456
1511063876330131456
1488265544554131456
1446605558832787456
1421949396405608456
1520046372690579456
1483959998996627456
1480887241002131456
1453372509798035456
1434065137892200456
1409802466896531456
1601135040397971456
1555686763980435456
1554154945045139456
1542002639210131456
1526345826473107456
1523799498178195456
1522167864718995456
1520784769583251456
1511953983329427456
1508337828249235456
1487615997653651456
1478861327267475456
1450565416946835456
1422369048289939456
1617587409650323456
1577763598201491456
1562254065932947456
1541568296415379456
1532583863553171456
1531247503714451456
1527935285580947456
1503398233653096456
1481622757867667456
1448758592836755456
1428471459932819456
1575619069499539456
1561807749721235456
1560715757121683456
1526301839125139456
1526128181568147456
1518902619506323456
1504188006940307456
1482103260639080456
1474607038999187456
1473727136091496456
1472956291257704456
1468490725599891456
1527080142903955456
1483523003241619456
1482232872186515456
1448332539337363456
1417861068022419456
1549522495853715456
1549510673754771456
1545779461827731456
1520303191279251456
1482803790466195456
1475092934215315456
1456988492647571456
1446890152383635456
1397175893194387456
1346922942068883456
1524744467240083456
1518627038525075456
1484687697281171456
1481071604771987456
1478328018305171456
1416484226367635456
1606023068878483456
1598477395434131456
1558562333290643456
1545767855139987456
1528308660727955456
1521230370557075456
1512120968713363456
1478855402855059456
1476948706075283456
1476054058041491456
1382007043800723456
1553406701214355456
1550543861507731456
1550116311728275456
1483981295592083456
1437538460512915456
1436335038149267456
1420135561306771456
1401262445985939456
1354667139588755456
1553592572320403456
1540413759193235456
1538304028584595456
1524339162538643456
1505717883560595456
1474019690867347456
1473187813059219456
1425160497339539456
1479855537789587456
1478560639186579456
1426535640204648456
1607025968589459456
1581026633703571456
1556354904528019456
1551523563962003456
1545758442069139456
1537544638306963456
1476609151170195456
1464138768537960456
1487798357305491456
1473351157842067456
1578789142112403456
1526925296804499456
1518585050744467456
1480245305744531456
1479539805448851456
1473262932280680456
1470082535006867456
1544718536022675456
1520169173720211456
1479590909347987456
1411929554676072456
1607283285272723456
1508596493774696456
1474108765507133456
1479979034201235456
1572349747494817797
1445419238404001797
1412160091277729797
1417279569263009797
1478770812996001797
1458500196216737797
1454947735761825797
1431757104990326797
1375013841273249797
1479166070158241797
1473258099024801797
1525580045766561797
1476348806081953797
1473442255600033797
1508529742965878797
1462786791065505797
1482271347204001797
1602357024725110797
1501996437751713797
1455935103935393797
1430261557674614797
1486047574666657797
1476606087612833797
1426219518968438797
1411174588503969797
1481447018534817797
1475124946447777797
1602393128148897797
1431336041903009797
1520291486654369797
1531625098872225797
1476606214251425797
1472688235348385797
1455311380039585797
1442124991500193797
1477680616724385797
1567326044637601797
1516584287247777797
1466466526731681797
1508197797593505797
1483553335210913797
1482716183686049797
1532157518214049797
1440368037882785797
1478516059057569797
1426464208384929797
1557704419789217797
1475819620707745797
1436156379027361797
1478171788857249797
1445732426823585797
1476918567648075797
1377066332395425797
1372758499789217797
1548066351247265797
1425077796708171797
1386858926428278797
1487287349696417797
1476281372637601797
1414427323315617797
1481484410943905797
1476624855617441797
1470451070665121797
1468286361904033797
1417896306471841797
1478043789709217797
1438187514255265797
1483299765404065797
1479304433649569797
1469601878614945797
1441261789581217797
1404519944683937797
1403837939298209797
1432497511441313797
1427645057226657797
1502248358139809797
1483118791101857797
1481245011702390797
1415464627970977797
1509944950498209797
1489079847330721797
1487167623657889797
1478375381778550797
1570552074131361797
1530182947046817797
1477728282145697797
1475203273854369797
1486873631921782797
1475574260311670797
1474825459812769797
1474196065918369797
1448340732268449797
1563608662479777797
1504217379655585797
1480075167447457797
1503714379321249797
1482415675301793797
1475300688661921797
1516373220806561797
1415306247205793797
1541862267045793797
1481421854736801797
1546250857477537797
1512670252810657797
1490094706608545797
1480747112744865797
1422598573368225797
1417599715923873797
1551637817805217797
1513275238359969797
1502251451489398797
1482099373437857797
1527449223326752797
1505725175639457797
1441416136134774797
1418628182069153797
1487912973322657797
1481775038919585797
1474337499380129797
1490286834374561797
1484363010848161797
1471214155885686797
1440070864934817797
1570876073956769797
1554717384744865797
1514998334922145797
1474799094224801797
1446121906013302797
1474885678202855428
1401108229896167428
1571945402240487428
1430674765774311428
1434320841303527428
1478265078902247428
1466163240577212428
1505721656542695428
1377443070195687428
1391765840823996428
1385604947035623428
1476450991847399428
1432739193185255428
1433822999719911428
1429573978553831428
1481583214200295428
1476294641079271428
1416111317363175428
1433661315097063428
1393977124126695428
1385186466159079428
1509464749418983428
1445397189996519428
1474112038305767428
1425465407230652428
1395583948428775428
1486569428271591428
1531668854996455428
1435665148241383428
1482481295359975428
1516082663580647428
1404136348454375428
1542890437307879428
1477407311400423428
1477282016198631428
1382288323515879428
1477361432639463428
1471981735269351428
1422647134285799428
1354666040362471428
1478714430531772428
1512023688740327428
1487080423205351428
1395036075161276428
1509663251767996428
1380174588546535428
1489284122128359428
1485608415137255428
1480975102443495428
1476680672332988428
1472184440218599428
1431410322028519428
1430635693517287428
1521218542414311428
1482788355624423428
1476358901075431428
1472965519758311428
1442181746292711428
1428900759207399428
1395942884407271428
1374036105289404428
1482767434654183428
1478804359613927428
1428519964751847428
1395958778722279428
1544381630076391428
1481792241576423428
1468241514983825428
1427687422033383428
1480410350860263428
1480234629747687428
1478737798131687428
1554594049818087428
1550141856503271428
1487333040141799428
1432255929366503428
1478724586460135428
1472911600713703428
1477336542465212428
1433513380963303428
1381995636808167428
1483738660059111428
1482904860626407428
1431680023094759428
1486388387686887428
1484350652817895428
1418842128243900428
1511306656742887428
1476058217973223428
1443863802936807428
1440753709051367428
1409526279548903428
1540397867990503428
1474548202103783428
1466835259664871428
1511096871481233428
1487221999424487428
1480104352417255428
1441574626836967428
1473601013328359428
1385994535596007428
1511906538843111428
1484724681206759428
1484231945747943428
1511833820932284428
1507538467693031428
1482065928934375428
1450821813538279428
1433570112615825428
1426447947529703428
1509980310229991428
1474713855678951428
1431268572530151428
1415348645638119428
1400860090593255428
1380816717769703428
1489770802165735428
1479148468023271428
1470873443394535428
1463591695648444428
1432165312103911428
1506479799849660428
1486855751708647428
1377968715908583428
1516725805807591428
1516639228985319428
1511552328297447428
1479259671676391428
1424852952859111428
1418989380358844428
1488419442283495428
1481605357197799428
1433899526633447428
1425527786026983428
1506400389439975428
1377061321158631428
1374019035445223428
1479201757637095428
1429926297057169428
1472962249828540428
1456295411870695428
1398527834461671428
1487729565892071428
1410640121586663428
1570749740765315078
1474702741587075078
1454065796875907078
1416443128802947078
1447566482007896078
1412016408108675078
1465969174279299078
1442579495400067078
1513712946983043078
1455568964906627078
1427325957845635078
1512112357425795078
1510641797176963078
1465761244430979078
1450891403907715078
1485018150563459078
1459021239893123078
1405607824311427078
1455592698598019078
1480896435398787078
1423010822712963078
1432726204398936078
1420569280672899078
1412748999967363078
1506779845568643078
1603820092092973078
1515355714100867078
1443434432459907078
1474094041931395078
1407250883310723078
1513567576965763078
1504457505010819078
1426276297567875078
1483862842176643078
1544762149775491078
1542319181080707078
1426764608279171078
1476684093995864078
1417945057118851078
1513170317614723078
1416905006414979078
1483916014874243078
1373564300590211078
1424974999949955078
1476980376417411078
1476725805606744078
1475569151909507078
1475117022128259078
1430303460348547078
1482847913931907078
1481328930594435078
1458890990257795078
1436926602198147078
1405202054130307078
1510162339156611078
1548838723114115078
1571604417249411078
1517512615534211078
1479228900442243078
1477045086638723078
1473697942871683078
1388786512397955078
1420997444142211078
1563523035298435078
1510589069054595078
1477709609095811078
1446175460501635078
1485354888800387078
1507661780818051078
1476285688496771078
1383656215381635078
1578139624718979078
1471606494424707078
1474880095852675078
1505796782499971078
1418718776321667078
1448969827939459078
1550638375752835078
1512016789051523078
1411744725212803078
1382016000510595078
1487463040467587078
1429582302682755078
1531644918984323078
1509563922944344078
1476846893602947078
1472969001080963078
1389320845185667078
1408122792633987078
1488180714457731078
1479629800457347078
1483108470211715078
1518520381941891078
1481236925214339078
1470280633842819078
1531010996030083078
1435872999740035078
1467859492717187078
1547912376585859078
1416297161671811078
1387177128530219014
1486301667670827014
1428759828977963014
1407581258951979014
1574528199819776014
1410241077471232014
1547703027116544014
1391858314678571014
1386717483147563014
1508958701130027014
1461284678288171014
1482814806897963014
1372901297658155014
1488632917974827014
1457260817255211014
1547732259330859014
1344679623607595014
1480193212123861014
1414116961236267014
1431995402874667014
1519858689804587014
1475670106957099014
1470883060400939014
1478371554287403014
1389657265729323014
1376989629409280014
1434898435967275014
1479114668123648014
1479801517439787014
1480725697584939014
1556016232012587014
1479106993281323014
1476295357030187014
1475191591702827014
1587128997175083014
1476645155172139014
1518172582742315014
1483911218935083014
1425159815467307014
1418219216918827014
1490436592842027014
1424463133968683014
1385446107841323014
1462146572892971014
1424822581195051014
1483934023957291014
1453516056148992014
1453426685022507014
1417207144118571014
1501335985254187014
1481369702253355014
1473535956259115014
1476569706236715014
1424888003290411014
1484570947826987014
1508250460087595014
1474893077844267014
1485697352241451014
1544474886948651014
1474118475203371014
1452758676889088014
1487797516011819014
1477044552414507014
1476651018750464014
1611801991503659014
1537554199059243014
1488502606829867014
1462385092517675014
1438585740364075014
1512621537144107014
1488147833677099014
1549541466715947014
1478101611809579014
1454572354441515014
1526587374129451014
1484223934820139014
1456992070753792014
1511833830461739014
1435684510406955014
1484242822815531014
1613898465167147014
1588947171415851014
1478466502735147014
1465144359909675014
1426022487775531014
1419064288145195014
1483182451153195014
1506349296010027014
1466679935653888014
1460674329033728014
1421220738120491014
1430296374608683014
1487904139833131014
1537174963303723014
1450133522723844099
1458309118624772099
1383130389636612099
1480757174238212099
1471221477475332099
1512714262724100099
1471373245840388099
1421463481287684099
1466776405795033099
1397305737089540099
1388341410164740099
1483571285510660099
1382720231555076099
1394699659139076099
1483031829833732099
1434923551635673099
1428693870511108099
1422722358863876099
1446463784533508099
1402927496413188099
1426921080099332099
1460238889541636099
1413862298813444099
1487603448547844099
1392984872780804099
1400576451678724099
1543040379674628099
1488901046655193099
1455216255808516099
1424380054537220099
1437966383166468099
1380308866852868099
1395862793690116099
1406801395454468099
1424562622586884099
1468523592614916099
1476296487164420099
1537122183113220099
1476297444736516099
1479507109339353099
1541336465103364099
1482653292845060099
1501205482920452099
1475882324969476099
1484705731911684099
1485763967322628099
1461456881910788099
1521136837657604099
1475251826970841099
1482479213173252099
1487976378997764099
1418584044057604099
1524823394834948099
1479133480311300099
1420418666802393099
1376574062885892099
1480651328741380099
1529203907800580099
1487788751354884099
1481761258940420099
1428861252143620099
1473806376132612099
1419811271717892099
1519375272444932099
1426697753225220099
1435632022748377099
1379704154688516099
1456811814029828099
1419703856628441099
1488204631247364099
1486854532651012099
1486089245869572099
1480975023104004099
1478378333624836099
1427789376608772099
1516133766162436099
1480012542240260099
1473123115207172099
1464407375654404099
1422239090523652099
1390445168449540099
1550922092647940099
1528029537132548099
1487547896564228099
1484979640959705099
1483926948829188099
1477294276656644099
1473622359475204099
1416102782550020099
1393612478295257099
1386771753796612099
1376163125733380099
1509942311391748099
1484710196043780099
1484252672035332099
1480670760427524099
1468723053790212099
1486852763900420099
1478408939003908099
1477071965324292099
1444908150054916099
1577646568987140099
1529472226449412099
1501381422090756099
1485746400449028099
1554131666473476099
1519879147014660099
1511622129149956099
1511304460093444099
1478817122117636099
1477264960153604099
1475689320308740099
1526049796422660099
1480839004366852099
1473251981791748099
1470759261311492099
1425632150225924099
1519407072084996099
1505082266732548099
1473979697730052099
1457459564098564099
1426913641870340099
1479285382382596099
1461851370454233099
1434827434889732099
1383769984258564099
1531673593796612099
1485375224052740099
1419939147268100099
1380749066053636099
1506740097831641099
1503406119217156099
1481335219449860099
1417885174579204099
1402292398483460099
1385899284659204099
1559829226936836099
1512278350127108099
1489608436526596099
1477278773980676099
1476746702929412099
1469305628032004099
1458219762236932099
1418989707858436099
1381938674976260099
1547913672206340099
1536905086102020099
1488478007002116099
1475850740858073099
1471478217735385099
1422789913943044099
1555210338261508099
1480734817721348099
1453528773362692099
1613915899827716099
1544379335666180099
1521100842841092099
1515493749928964099
1480547315400196099
1431269121900036099
1480938810011652099
1476686129684484099
1385939550917124099
1507291971148292099
1460723424188420099
1437832768243716099
1432316431962628099
1507943141852164099
1475207942878212099
1429098319603716099
1403078927682265099
1618960132838404099
1579143228216836099
1559672613789700099
1503778583361241099
1488171706116100099
1506424915683332099
1490369231396868099
1488032693493252099
1479975527540740099
1477410590691844099
1475409675575300099
1550488588802052099
1504153511793156099
1488003216574980099
1485586878191620099
1480473738504196099
1474929193041412099
1478085724931076099
1440216550636548099
1478136972510212099
1440710194774745099
1387459719778820099
1597985118656004099
1483982697777156099
1436846589767684099
1482849502373593099
1426321253514756099
1442148751976452099
1451819818051588099
1474013293991940099
1374044628572311552
1612385629685399552
1431709747019927552
1480881156950167552
1560256741324951552
1554309157465239552
1442833732017303552
1486165655909015552
1385045582796951552
1417061998647447552
1471238692740247552
1374759472044908552
1601998603572375552
1531140628536471552
1553427884856983552
1568167133195927552
1510230401867927552
1580325182220439552
1520057087115415552
1544623810967703552
1522243902505623552
1601068953283223552
1480869648564375552
1593010747293847552
1519940188730007552
1480296128222359552
1451249403751276552
1553825666293911552
1418801079110807552
1595533814952087552
1441948220293271552
1569351674589847552
1428006043527831552
1421565744521879552
1562416844228759552
1473409004814487552
1373289671480983552
1616813672890007552
1583833384484503552
1526326440261783552
1513118526231703552
1484604516938903552
1481722624161943552
1400176893513580552
1555442372674199552
1617388356610199552
1562023273986199552
1550466524393111552
1466559664976535552
1458447800296001552
1447646495889559552
1417945782188183552
1469351044870295552
1458260536337047552
1601023339375767552
1422357074353303552
1519665510794903552
1447681579250327552
1606075572542615552
1559224385302679552
1462764957888663552
1443760650875031552
1513200589768855552
1456035336086167552
1340713944609132552
1561474739499159552
1407726415391383552
1487783059173015552
1579445002174103552
1382814682260631552
1552748613217943552
1480741317953175552
1483954572041367552
1552929173747863552
1463715611683479552
1408351147610476552
1481212846394519552
1560067365634711552
1480603794203287552
1476707912177303552
1485716366258839552
1606073440775319552
1478445837118316552
1517456193412759552
1554843378151575552
1482341854926487552
1537304611794583552
1525336617547927552
1489498362378391552
1518552930873495552
1582030141173399552
1464340012284055552
1478509601259671552
1515380239622295552
1386719186815127552
1479301098515095552
1578540645853335552
1571864449153175552
1611511460156567552
1569925510213271552
1522220791818903552
1551498603549847552
1519713274589335552
1478220423162519552
1524717672537239552
1611783938397335552
1528976575600791552
1489145156368535552
1474416625118060552
1553453918796951552
1507079426286231552
1379126196970135552
1527380449508503552
1542482065584791552
1537224894316183552
1524185413509783552
1427974621182103552
1559198694649495552
1610958915872919552
1556460645939351552
1541992065260695552
1478621506225815552
1611446486302359552
1553289971695767552
1525529144733335552
1544685254618775552
1481036855734935552
1555118602507927552
1545170997506199552
1526582355095191552
1479717950827671552
1430600846551703552
1558430614826647552
1552700579281047552
1531015844855447552
1431761999550103552
1570099633812119552
1524016146990743552
1554797412446871552
1543330569093783552
1527669932716183552
1553474390213271552
1517134177925271552
1475064365351063552
1559134912304791552
1530923804754583552
1420679471753879552
1476249004312727552
1471918481205612552
1418569537214103552
1383754628311916552
1617158645598359552
1598851027150999552
1529181208042647552
1525896172979863552
1485790562448023552
1472008034637463552
1436553573073047552
1427103443722903552
1415958451222679552
1593766016680599552
1564326802256023552
1554099679276695552
1550528761447063552
1524147782491287552
1483119094245527552
1481357516676247552
1480559771686252552
1479461503795351552
1479419113009303552
1466848714375319552
1419368147786903552
1619389381869207552
1589360524701335552
1537886262324887552
1527411900295831552
1524484686097047552
1524043984959639552
1480701065330839552
1479568274904215552
1474863296339607552
1445863664196759552
1427076019266199552
1599906039616663552
1544707766933143552
1532768653883543552
1529879469107863552
1528471062110871552
1523571930380439552
1517320019671191552
1485956436438167552
1479518276057239552
1476433827367063552
1475492816650391552
1465306277026967552
1453305207404695552
1443033784836759552
1434923444542615552
1419746801825943552
1414959455150743552
1389412586282647552
1379973548291223552
1556478425644183552
1548488490412695552
1541807798778007552
1529207181203095552
1524602296633495552
1522231198231191552
1518774278409367552
1518753539140759552
1509798777716375552
1501617085721751552
1489111550585495552
1486028599090028552
1480349447217303552
1479705743125143552
1477864115171479552
1476895491891863552
1476605591766380552
1473754755101036552
1435197710148247552
1421800688724631552
1410235217768599552
1553492857331351552
1551256866272919552
1550198702261911552
1541180583866519552
1540660036858519552
1527218912374423552
1524423193213079552
1523045838028951552
1484534343095959552
1482395732330135552
1482126408059031552
1479914178202775552
1478454483432599552
1478155809909399552
1478153906618519552
1476714225238167552
1474062930966679552
1460314436149911552
1457137641607020552
1582560834546327552
1556064665519767552
1553972790784663552
1552432492053143552
1546213159345815552
1532100112192663552
1529318535150743552
1526723595266711552
1489331911159959552
1486406243904364552
1483205309397143552
1482300253777047552
1480194762921623552
1478119003662999552
1429465865267863552
1420568072843415552
1417818458583191552
1415768308247404552
1607070728826007552
1575103278744215552
1560334009581719552
1557612650179223552
1549659560121495552
1524954470995607552
1518643580532887552
1502738346551959552
1483663891619991552
1462962620856684552
1462880985603735552
1451499134087831552
1437168738726551552
1436699159927660552
1382248069060759552
1379152012722327552
1603882075525783552
1598540545185431552
1598055284487831552
1585289235028119552
1576738755502743552
1562259114612375552
1559545293518999552
1554149773027991552
1550282057930391552
1544931737578647552
1543409378211991552
1528883321148567552
1526314131996823552
1504077005003927552
1489009413272727552
1485871614143127552
1479879705524375552
1476986837742743552
1475575288931180552
1443557320374423552
1424882656848748552
1599616395523735552
1576896217065623552
1546260930228588552
1545787666737815552
1538184317989527552
1530525418964631552
1529969370201751552
1526574822469271552
1478918784287383552
1453689679522455552
1446736111263383552
1432730351839895552
1421434762632343552
1618971360319127552
1603299166356119552
1561557946823319552
1554967209935511552
1530209266757271552
1527800116463255552
1523794468092055552
1478178659399831552
1426705553322135552
1420164744036503552
1597740788066455552
1583712084864663552
1556324897407639552
1532526387298455552
1525669327487127552
1514320041403031552
1506192252237975552
1505174897823297552
1487101524522135552
1473764207485079552
1451317055576215552
1379874364955500552
1614713509576855552
1604821796712087552
1585373307754647552
1560144739734679552
1554335931934871552
1551113613133463552
1549770014290583552
1541304050376855552
1506403446706028552
1490334628326039552
1481865253122199552
1481304132304748552
1481228252643479552
1479476391393431552
1477683001412759552
1476292366491287552
1473766927092887552
1452008081215340552
1402446365247127552
1402047112028823552
1379536314471575552
1376085920261271552
1571326927423639552
1561692727946903552
1551289103970455552
1549015715163799552
1544847686318231552
1541945925480087552
1540846444931735552
1536979218109591552
1530987902695575552
1530761475714711552
1523068667860119552
1510233395615383552
1501622869389975552
1484606937471852552
1473107786179436552
1466032781654380552
1460075114033303552
1389457431097495552
1572592095604375552
1537396065988759552
1512255900387479552
1510803329697431552
1481504082296983552
1479022022894231552
1476064429502615552
1475418469051031552
1447464471484567552
1436881833115799552
1425293980225388552
1422255346278551552
1569744386610839552
1537616829954199552
1527697810665111552
1488996577653911552
1487092421842583552
1480395213587820552
1477091395559063552
1420220807016599552
1420124487396204552
1596507962998423552
1580183810225815552
1550985100405399552
1541523483930263552
1518598636619415552
1517518514516631552
1482356163857559552
1481984417908375552
1479829189616279552
1478444057638551552
1471718056816791552
1470453839992172552
1459560585394327552
1428821140340887552
1415564867105431552
1412315785972887552
1556711086497431552
1550530117293719552
1548311093482647552
1487447313735831552
1477801607488151552
1425273775587692552
1417940227147116552
1567685227069292552
1555934621204119552
1555738511201943552
1543448126320791552
1542343076840087552
1537167715982487552
1532507796205207552
1525832759297687552
1517788089841815552
1516073662423703552
1506567436774039552
1485330712442007552
1481468898130071552
1478101004662935552
1477721642059116552
1455330677440663552
1429508991084908552
1612497412551020552
1552979248838807552
1543381334239895552
1541709976598679552
1530561152647831552
1509193311759724552
1507680174615191552
1489866125424791552
1483088245328023552
1481651803775127552
1480152148423831552
1479523607915159552
1478015494418583552
1455967528841367552
1450849872240791552
1379107596586647552
1374319839494295552
1588249971153047552
1553457186570903552
1550493471487639552
1550094118617239552
1543059851105943552
1514408700835991552
1482578329089687552
1480920436284268552
1477372353323671552
1476552308695703552
1472911504341143552
1455470663494508552
1394592146485911552
1544835384504471552
1544809171991703552
1540538419591319552
1528780763642007552
1484188493840535552
1479586023239831552
1474089411289751552
1471364207245463552
1469555291515543552
1464478212847767552
1601237126938775552
1598504970973847552
1487148230659948552
1479338463623319552
1479298844160663552
1620066236389527552
1598754339744407552
1580078568763031552
1555693200878231552
1551599564205207552
1543705696935575552
1542584195825815552
1532206209079447552
1526761358280343552
1523300258234519552
1517541182330519552
1481366240924823552
1469121195744407552
1437326983071895552
1391877594304364552
1583615917220503552
1583442237828247552
1561408924779159552
1555260710464151552
1550631719090327552
1542991327381655552
1528736727464087552
1484181147995287552
1481077693861015552
1474161120478785552
1441666542370967552
1350389070220951552
1585403248093335552
1574941695804055552
1556277833877655552
1553281483502231552
1532656428326039552
1486383233293975552
1477769472580759552
1471554281979457552
1436435774208151552
1420339011516780552
1396434927864983552
1378574301608087552
1369690457429655552
1578882916062359552
1552660016930455552
1550505628321431552
1549669152566423552
1548469776069996552
1519526621727895552
1502427743920791552
1467313250333335552
1579266821521559552
1543341989197975552
1541968540680343552
1518426028703895552
1489281705177452552
1510068393642135552
1480541981667479552
1474100733335191552
1562524160835735552
1483555479435415552
1479276678639767552
1550232591936151552
1602424039812759552
1419778225002135552
1427394063377047552
1417141654461591552
1524798496364183552
1597993938081943552
1520768905190551552
1479390114317062147
1482686561749766147
1426564437738246147
1604559636174086147
1384883467029254147
1477038019307782147
1443782009415942147
1432752307318534147
1480653324487643147
1476381395551494147
1425086920439259147
1395283192152838147
1432914669824475147
1441715366904795147
1417448997946630147
1476060388798214147
1436322303286022147
1423344930982875147
1479217485568262147
1410725425202950147
1506322442586886147
1427791984459227147
1419689934642950147
1477900323184390147
1420199894422278147
1482129926795014147
1571613243730182147
1470594372047622147
1436456615411163147
1405031591894790147
1474858065342214147
1476009817965830147
1554421937098502147
1476750161296646147
1523244846735110147
1480274478861062147
1462560897709318147
1579993794199814147
1484383245936390147
1477232021550342147
1481333209271046147
1383056294777606147
1467080293823750147
1561715806886662147
1480589479899398147
1512489386063110147
1483127877134598147
1516334225263366147
1506583033339654147
1475863556579078147
1477524775622918147
1433120804187910147
1433853354371846147
1377669051183366147
1597580971960070147
1489583345319174147
1482493700462854147
1410371969149702147
1506592778322694147
1481327427796230147
1474500203763974147
1471595152858886147
1387959063229702147
1482313921017094147
1479708259862790147
1479545838342918147
1478429720966406147
1473013120729862147
1471549508500742147
1430559696436486147
1380330564612358147
1567563588998406147
1489965922622214147
1511304492960006147
1507101387972358147
1500979723580678147
1481404326249734147
1442178622304006147
1563712837616390147
1514612138647515147
1508202596611334147
1486386635289862147
1483445282717446147
1471852592993030147
1444347890692870147
1420668032838406147
1399330269644038147
1520125125613531147
1454165331883270147
1433213663633158147
1427218718187270147
1380556280453083147
1542172368231174147
1485379377252614147
1479958595273990147
1430485066854150147
1427399097200390147
1374410397806043147
1507153226302427147
1501114366439174147
1478069710721798147
1518021483783942147
1507410119599878147
1486102119962886147
1477674734464774147
1418938629460742147
1531068904805638147
1516470434182619147
1486790457841627147
1485091068832006147
1478601875209478147
1477305088758534147
1473361132039643147
1472220493331718147
1425869873146630147
1409281842973446147
1506562039954694147
1472646601311195147
1562545382814470147
1544393306838278147
1520560549368582147
1503513871599878147
1475661566251270147
1426810375253766147
1620137695690502147
1511418214328070147
1486448655347462147
1480827958952710147
1459245329384198147
1449959478233862147
1425210976626950147
1379954282804486147
1487480515221467147
1476229283634950147
1453575485384966147
1419696608225243147
1418982233638150147
1483219843428102147
1432238137443590147
1512148125267419147
1501594267910918147
1484596085490438147
1483947256852230147
1434082681550086147
1414215419792134147
1594396491333894147
1541153616265990147
1514803135671259147
1506285267652870147
1477070886700294147
1475958298981638147
1387107906332422147
1503177835497734147
1501471083303686147
1478613458249990147
1385914978683654147
1569065880683782147
1483905968870150147
1481019356578566147
1474807133438939147
1429109337876742147
1617564413661446147
1617280049824006147
1490031324714971147
1477196983425286147
1417786241484038147
1503096593142235147
1479640528056582147
1471895155133190147
1395695956880859147
1559973551314182147
1478338561938182147
1429125379055366147
1473306166528774147
1395793738857734147
1508984371956486147
1477793130296582147
1470757373186822147
1417230364511195147
1531018959864070147
1478550387699462147
1520778677071622147
1447583878907142147
1473851436689670147
1471120869808390147
1415989321853702147
1397186271043334147
1606859905008390147
1474132581046235147
1412194985068294147
1426506563947270147
1466390717727707147
1502954481943814147
1477418288841990147
1519931676855791618
1481984516201668618
1475450463784943618
1561402645180399618
1471533713859268618
1476350146774511618
1418709068198383618
1415452612325871618
1477439461814255618
1476412351972847618
1480663789301231618
1452130961873903618
1420111974541807618
1473039945002479618
1517895902370799618
1402699983552495618
1442660701592559618
1480672869365743618
1428871265851375618
1436036817049071618
1457826830484975618
1427694942936260618
1419752449208815618
1547853701192175618
1413437667191279618
1466266450071535618
1398208420302319618
1513461417030127618
1527310183898095618
1358465549823471618
1462773233007087618
1459600251992559618
1430978301875695618
1402229701893103618
1438435061867503618
1474110941910511618
1469741944582639618
1464897253672431618
1407669397335023618
1481707716808687618
1463567551716335618
1420379141594095618
1606445646348783618
1517496809488367618
1479433002463727618
1482219025698799618
1525884203899887618
1480660331974127618
1481309038541295618
1478445705396207618
1435238316115439618
1524386606022639618
1480199415423983618
1543650438741999618
1540935193221103618
1432041886915567618
1415597442339311618
1473879777677295618
1474442972041199618
1384689114881007618
1478138953387503618
1446432598725742618
1482006811561455618
1563990133292015618
1554010321475567618
1387050172119535618
1521155023354351618
1476631312131780618
1567550827379695618
1477648654521540618
1482132981619695618
1474767872249540618
1511312284232175618
1478782479834095618
1472223025609199618
1476518984812015618
1453334738920431618
1543213099385327618
1482985567092719618
1390406014910959618
1473858788025327618
1443237776829337618
1435568525511364618
1561743441025007618
1527671070697967618
1528070134086127618
1389130728651247618
1529556537223663618
1507456235234287618
1486858094952943618
1478008244098543618
1475247539104452618
1472652172001263618
1416135062563823618
1544737033574383618
1487124352080367618
1479136646188740618
1472309456675524618
1400964851367919618
1377898484364271618
1593314381734895618
1568046691508420618
1504630296477679618
1433871336124911618
1553018697966575618
1541754537098223618
1517115908460015618
1510375808308719618
1481144026992623618
1479843734690799618
1477337370068463618
1475339207514095618
1445570702799556618
1416254538609135618
1483899414708207618
1477741439450820618
1485407746354671618
1482106565607919618
1479546370679791618
1478901483110383618
1478044045200879618
1433124508152516618
1383763513798127618
1587608422689775618
1546431683603439618
1513201632481263618
1477960678182895618
1471238611215343618
1460957912545775618
1544912594762223618
1522311262788591618
1477660209359343618
1477654477800943618
1477447895788015618
1476276994157551618
1392917056039919618
1377432701502959618
1531347333484527618
1513314466649284618
1483427081140719618
1480895467403759618
1477904241788399618
1458713253798895618
1407065088528367618
1380850224378351618
1504894426069487618
1480884783655919618
1428310234498543618
1378705153855983618
1514322494756335618
1488899687625199618
1484880185371631618
1481641436256751618
1383590393770479618
1478443797294063618
1429115062237679618
1393340093918703618
1391957004483055618
1533036945617604618
1488823517646831618
1466637013449199618
1455650493326319618
1440790310720708618
1438172805988761618
1418971679863279618
1483721326410223618
1458109357908975618
1544693240200175618
1489118072187375618
1478143178486255618
1430654422091247618
1383023165421551618
1563984463553519618
1542442983643119618
1525832767442927618
1484938889026543618
1430904906651631618
1607398526325231618
1538068841955311618
1509589751698927618
1509178879289839618
1474788061766639618
1473046678479556618
1429845873681391618
1426865270073839618
1401664216373743618
1397851866080239618
1578140430264303618
1531846708891631618
1514580476144623618
1483485540871663618
1472897566572527618
1472775627367407618
1414050288135151618
1544836459659759618
1503795690480324618
1487582817311727618
1375696637746671618
1489654515284463618
1488165762271428618
1487321472309743618
1486770464403951618
1481897249416175618
1478040234105327618
1477831817168367618
1471697102308847618
1429783441357295618
1409987210162671618
1558983489818607618
1515885915801071618
1513219100071407618
1486365513416687618
1483480412928495618
1479624779149807618
1416480946065391618
1391442338124271618
1594495667288047618
1554869575417839618
1484282402319044618
1479525583071727618
1479508517694447618
1456290446334959618
1432373977834479618
1413941090823151618
1607000183027695618
1578140003405807618
1555194099732463618
1549111819133935618
1537170022644207618
1515124641169391618
1485727274045423618
1478424097805807618
1478062709451247618
1476998896488431618
1439959363704303618
1437896124103151618
1531388675535343618
1506412191167172618
1457807863779311618
1455173151533551618
1419593746744815618
1381928342878703618
1527395255137476618
1521832244784111618
1519028543468015618
1517472126382575618
1480611377534447618
1478075730718191618
1538055365136367618
1484660264025071618
1555672678295535618
1464055055175151618
1508455245847748618
1480678399542767618
1476964370919919618
1475295042105327618
1472018893992431618
1481655774178799618
1422445300464111618
1380122555739119618
1593345767309295618
1516825405105135618
1480711121849839618
1479665124092911618
1411930239052271618
1415118941706407943
1440187834971815943
1449474665475239943
1483560784353447943
1437780735860092943
1476654509862567943
1486542543223463943
1398308614184615943
1422291995318439943
1485994724238503943
1521099181968039943
1508792664115879943
1477357493563047943
1469789903332519943
1480122278838951943
1474836665474727943
1557439435037351943
1479437025812135943
1443947909230247943
1472623803117223943
1478445860811943943
1485373285147815943
1425450378250919943
1421977035853991943
1464270377987751943
1488503222683815943
1458478067337383943
1394460345511591943
1482118701369511943
1484895851717799943
1467505254824615943
1567989731216039943
1524074594029735943
1482202338194599943
1477041180231847943
1455260131772583943
1480600076431015943
1450939331003047943
1424823912202919943
1518656083010727943
1506724333560999943
1553108773052583943
1483888006427815943
1396847622220967943
1393988562488487943
1409522983291559943
1511064642637991943
1427354086156881943
1438221503158439943
1474806395820199943
1470897580678823943
1481770653724327943
1555344103164071943
1517136585766055943
1509865303471271943
1476921179625639943
1438163679522983943
1390659520922279943
1478554431272615943
1405174163036327943
1509255658939559943
1504568831066492943
1527667942065831943
1440702148304465943
1448421367779495943
1481689988815527943
1473276438761639943
1472345461302439943
1510311057641852943
1441414618451111943
1474785547398823943
1482771094008438788
1502918655356534788
1410016238487670788
1436357475796598788
1611803441025654788
1392883795456630788
1506139635264630788
1376581219509366788
1424694670559350788
1484867610919542788
1398206820527734788
1478893632384118788
1473690569960566788
1469535697883254788
1409835313250422788
1415411738552438788
1384606122150006788
1469715977982070788
1431757423082102788
1475430328143691788
1515362581996662788
1461031412442742788
1512270190339190788
1479530258001014788
1489010112865910788
1475927613122166788
1516172415658827788
1391391532024950788
1503733708800630788
1455604078168395788
1514555680233078788
1483469111363616788
1483606111957622788
1386141918812278788
1545807370223222788
1475121673477238788
1474100660236918788
1422339028142198788
1561362962782326788
1502122812277878788
1476628246133280788
1507166891961462788
1377335702271094788
1483998061030518788
1481826259122507788
1462439148153974788
1459011756328566788
1438479433384566788
1490365398390390788
1458582606170230788
1506642038049099788
1503644919797366788
1454172259711606788
1426171943921782788
1568323932637302788
1477058511192395788
1434381103805046788
1516112519370358788
1451844196965494788
1440894357566070788
1427314715076726788
1467439964275318788
1440733418107510788
1479890869431926788
1474835266766454788
1416303023454838788
1484127802718838788
1484039984147574788
1483987872382582788
1479835243783798788
1479323284164726788
1450130282636619788
1511144632578678788
1377170058019958788
1486755732137590788
1410644845794934788
1529570020191350788
1506706229980278788
1489089799986294788
1488289306737270788
1480182289103478788
1448787315019509788
1510696742668406788
1502378037618294788
1484823359133302788
1484603283062902788
1483193027036278788
1475839112833867788
1472359451072118788
1514668949291638788
1478827026060619788
1478426239702646788
1476632853421174788
1407635954932854788
1601991666138742788
1556621221176950788
1470517446654283788
1437509642469494788
1432167820259958788
1487089512056438788
1459473933674102788
1397475116200566788
1394740671618166788
1563948490652278788
1517155701524598788
1613641675062091788
1513607719709814788
1482132674152054788
1480302835497590788
1479497651288694788
1399283492857462788
1476487349693558788
1405002568053366788
1457890666382454788
1430787429091446788
1506330921150070788
1500980876221558788
1450217913416310788
1477994397832822788
1485742028998774788
1483165794364235788
1434922339129462788
1504400072364150788
1473418539667275788
1472373705305206788
1471610893486198788
1413980725876043788
1513649486765174788
1478886460648566788
1467190382324854788
1541887935955574788
1477255513993846788
1422409936106102788
1478937380245622788
1480507141505142788
1449731211082059788
1443647150739574788
1475565359885430788
1488704209470070788
1447931220705398788
1408489107882401801
1515874791428812801
1470112532341964801
1556103114192588801
1490455049985740801
1564288774208716801
1557546193554636801
1405486824349388801
1478060803639201801
1417108544877473801
1471917927192481801
1476692528619425801
1472195595787980801
1478153787965644801
1450634263586508801
1517742623309516801
1428894471605964801
1517385687464652801
1542379869585100801
1482700134580428801
1461772225581772801
1509175684668833801
1432740621224140801
1479087053744844801
1614403031348428801
1479572841112780801
1475263552432844801
1433652085715873801
1473393757076684801
1459551289508044801
1378826406931660801
1450020271830732801
1485469457493409801
1442896520890572801
1388217318157729801
1596166725044940801
1606408500820811801
1386432621635276801
1435546703055052801
1432753410592460801
1398209626433228801
1511217730635980801
1510652836006305801
1432080561133260801
1468004874768076801
1428512205255884801
1422011555416268801
1472758357769420801
1448051441587916801
1407093792604364801
1466025992540065801
1467900183421857801
1416608511794892801
1538520467711180801
1349805379501260801
1526376553063628801
1477831765708492801
1374473561914572801
1613439475308236801
1387249622771404801
1453146481729228801
1575479443686305801
1514056814832332801
1511796362739916801
1478928433367244801
1573948936850636801
1602262774436044801
1380925425535180801
1477771366682316801
1460173343215308801
1464289715369164801
1384729006608588801
1516754240831692801
1476963107939532801
1479533248040652801
1468881134037708801
1466969561463500801
1394640001799884801
1479446767565516801
1481669769199820801
1457647063064268801
1516864198294220801
1611200048779468801
1543155170271436801
1477291905419468801
1546073468227276801
1544712333112524801
1516482091776716801
1480871897743052801
1429543720505036801
1603718057079500801
1507567405580492801
1595461046583500801
1542653326759628801
1479223500867276801
1550132955552460801
1558064676130508801
1431158795238092801
1424342564505804801
1397454968534220801
1527322097982156801
1440914100113100801
1529192821214924801
1473563237207756801
1578725079693004801
1552643826682060801
1542318723075276801
1484593437185740801
1483971375480012801
1459237524459724801
1380253272812961801
1519225735831244801
1479591954514124801
1522734519996108801
1553606176486604801
1456462682794700801
1439529896263372801
1489168513348812801
1607492121581260801
1560270617425100801
1547708813058252801
1545951429369548801
1543074426551500801
1524131826687692801
1474568648056524801
1449446748821196801
1394677206601932801
1379774658589900801
1601334560339660801
1477392338859212801
1475627266424012801
1463953816102092801
1417214994362486801
1582652640042700801
1526845476473036801
1518590681752780801
1512114452614860801
1508949122002337801
1486393698434764801
1484713817707724801
1467630006780108801
1449431969180364801
1448509873075916801
1437818206681505801
1410646660892577801
1398469743036620801
1611420928969420801
1557384840793804801
1551606227376844801
1517177830035148801
1514764117302685801
1488559690745548801
1481408898766540801
1474916779247820801
1451498178163916801
1443583131957665801
1381039413212364801
1555905590253260801
1554922456913100801
1525110790545612801
1504384845685964801
1486018833303457801
1484984495325388801
1470748259383713801
1385628111874764801
1607514509987532801
1542468505882316801
1532126113484492801
1529851625153740801
1513595461566881801
1478849249018273801
1478541544999116801
1582635974479052801
1550997264436428801
1549858080153804801
1544605987277004801
1522730371087052801
1518412500487884801
1485223939836108801
1474292298662006801
1454631836374732801
1411217430689484801
1595156094300876801
1574073378889420801
1570112275142348801
1543921504215244801
1542685619729612801
1541897405112524801
1518223962853068801
1516433058534092801
1478889049964236801
1475619138643148801
1420005064689782801
1378856601575116801
1603442653340876801
1588923629504716801
1569667315301580801
1483581347436236801
1480615016457932801
1479980360897228801
1479061488090316801
1475353659953356801
1443972008828620801
1419872763356065801
1387026246614220801
1596958382950604801
1586492936174284801
1540773828053196801
1537930491415756801
1519901233565388801
1483454119490764801
1481675066261708801
1480759374465228801
1479710823387852801
1478554903454924801
1477145413194956801
1474703536181153801
1472155513441996801
1395430892622028801
1554763429470412801
1543288772640460801
1540525259039948801
1529232509292236801
1523065179444940801
1512225398553292801
1480985379733921801
1480609823213473801
1477242374883532801
1475288396129996801
1475165127213260801
1572402211224780801
1548668065205964801
1504584478718668801
1488875817874636801
1485858018877132801
1467150446812876801
1444308218126028801
1381937092004044801
1544951251456204801
1543516507648716801
1537247225289420801
1479833108039884801
1478603576196812801
1474057535413964801
1455930362211745801
1420966189811916801
1384458274687180801
1375158246495948801
1559258278034636801
1524503486540492801
1518006483060940801
1508459606657441801
1476576298902433801
1469730035879841801
1512899232268705801
1489139060195020801
1582063671970508801
1578741088075980801
1532388468445388801
1504661656755916801
1482168809519820801
1477390406509899801
1440285735152545801
1425920545971916801
1392805728365260801
1381364674105548801
1604581207437516801
1574577365321420801
1503995460599500801
1483655235058892801
1479625046415052801
1439535595815116801
1413600315476172801
1532633887968460801
1529986983954636801
1486690505379532801
1431386790573772801
1524113386476236801
1515118636515532801
1439336857108684801
1439196267708620801
1429548168564428801
1576099785345740801
1551361796656844801
1550157522073292801
1545525921028812801
1528704506082508801
1522431769781452801
1502946664763596801
1490758167642316801
1478728678284705801
1384928605189324801
1604931909120716801
1513532921029836801
1507496085484236801
1486052172185804801
1538072783737036801
1530904446066380801
1475419820539596801
1471785004405452801
1445172069197516801
1386618207968972801
1559172106344140801
1524157606280908801
1519083347959500801
1490816800787148801
1480819616742092801
1478148723276492801
1473803929624268801
1473485417764769801
1454085456648310801
1385123407696588801
1607448261987532801
1568199172142284801
1509531695745142801
1508900971816140801
1476971571025612801
1474598940146380801
1468322719594913801
1366557538855116801
1606030823907532801
1552639340500684801
1537428160265932801
1502333452800204801
1474716910147276801
1467936687846092801
1486383171868364801
1482901457175457801
1438171717101260801
1546310084384460801
1524293670719180801
1481682234482380801
1465798282479820801
1488090730782412801
1434420271859916801
1417057638915788801
1528828088716492801
1478332797177761801
1353830438503116801
1571156245176012801
1526198472575180801
1512784786695372801
1488364961218764801
1479175351645388801
1570101553683660801
1567983659801804801
1485093264915148801
1518118893029580801
1501494317382348801
1449735531450060801
1416017837316001801
1541408573053345801
1428063613298823173
1393883185289863173
1522308708549767173
1461305396371591173
1595016125028487173
1394676495059079173
1416015823274119173
1475337290352263173
1417477306944135173
1418343112976519173
1427907739221639173
1418045989001351173
1537172964692615173
1433621442994737173
1460813634934919173
1457716162238812173
1479298450617479173
1468946859217543173
1465667045022855173
1379622222856327173
1436058937137287173
1402419738974855173
1513853002871943173
1484167195131527173
1483949026517127173
1457831595818332173
1425038068453724173
1528940246695559173
1481683927920263173
1465045729299292173
1393230361904263173
1482748467290247173
1474000499116593173
1434404725554823173
1446379909279068173
1469391582470279173
1445142417179484173
1421226858872455173
1419641530294407173
1445527007496839173
1485905249114247173
1483160757537628173
1479015902792327173
1476255118051975173
1617288875612807173
1504756835185840173
1382688699763335173
1562224426858545173
1555712793302663173
1489090114164871173
1424525045825671173
1424473275439239173
1477153491902599173
1476421349480583173
1503130439745159173
1484696254013575173
1462197624602247173
1426237753902215173
1575459965162119173
1543693012659847173
1483518854437511173
1476341045231239173
1475452619070001173
1428434747815047173
1542534276520071173
1488244346243719173
1484671112390791173
1478860086651015173
1478787204105351173
1461710010086535173
1409869140588892173
1480189278202503173
1463772964701319173
1459655264408199173
1479940820157575173
1474332043123335173
1425469373410652173
1554630231377543173
1489401507946631173
1477155018906247173
1429879134516359173
1516700964278919173
1485748066112135173
1389353517312135173
1473813662343303173
1419911335194759173
1483894304699527173
1474482529147228173
1528067939051655173
1402239232765276173
1476635899144327173
1572194765428359173
1482305190632071173
1510286659736199173
1469716652354908173
1505663604833628173
1457803958366343173
1423299607581319173
1509936553052807173
1449296009813639173
1410932966889607173
1487391552599175173
1481031109974663173
1447766510739591173
1478423807203463173
1523708269943943173
1512808443375239173
1521498446833799173
1479854288327303173
1442241029965447173
1425412666105991173
1388318250375815173
1380122411371143173
1450930218257031173
1392939725523079173
1391388938569351173
1486067454581383173
1426529762613383173
1555033256139137031
1612387205334401031
1516734878317953031
1441630270369665031
1485637049520726031
1523902289953665031
1506269459777921031
1507352679655297031
1512642666323841031
1448760769202561031
1397944562853761031
1480887338528129031
1425522407088001031
1615108462647681031
1402582258003841031
1481359533863809031
1448865759187329031
1435459418460545031
1440363495665537031
1434280646868865031
1412450691797377031
1515053932808065031
1476725935781163031
1473717835176321031
1472035577239425031
1415036321354113031
1374529150841729031
1473696910745686031
1475937181784961031
1471819065958273031
1476949766194049031
1475923290921345031
1442839355039617031
1482859780460929031
1479253994396545031
1472974830060417031
1483127843299201031
1510221596061057031
1484946277242753031
1458844581076865031
1436683037526401031
1509175132006273031
1487067572059009031
1556724533733761031
1556325913784193031
1478786537596801031
1475845350967681031
1513243142891393031
1474890226090881031
1474114557266305031
1410218759399297031
1611934295387521031
1525139595897217031
1510313801022849031
1475687116696961031
1456768098527105031
1428734861007745031
1422265956844417031
1480257421243265031
1479981763019649031
1377232802018689031
1383070007970689031
1508369112451457031
1483503334954881031
1552761710137729031
1433840017688961031
1473066464441782279
1530207822394294279
1429517916383371279
1436434619172278279
1478879874383286279
1475910142633910279
1469124173624758279
1458813019312566279
1443909545697419279
1479163846325686279
1488572890924470279
1456306221741494279
1456587415003574279
1429442986274955279
1421371859489206279
1475470429674422279
1514013777091510279
1470053658549174279
1476042102186422279
1509988274798006279
1440644918939062279
1413932228959158279
1406581521364918279
1509509432979382279
1479952404795830279
1474510343527350279
1557810144980918279
1481440032829366279
1383249397966774279
1502955348952502279
1474080487685558279
1485638406008758279
1480927479443382279
1482032298065334279
1479203513959862279
1476313700109750279
1475130663263158279
1448825140020662279
1398082696690102279
1442547072394166279
1503783940934582279
1486810356538294279
1483212687672758279
1480744580526006279
1412396859893686279
1486332147904438279
1479162623690166279
1485052633610166279
1482036278392758279
1414572102171062279
1553440974021558279
1545636310265782279
1513608165761462279
1419644816330166279
1512124612192182279
1463528289360822279
1466495135076790279
1432376589942198279
1388864200533889026
1537866354086273026
1485749883613057026
1437433940307030026
1433449655107457026
1450843506348630026
1505222691342721026
1465531642823553026
1464328222347350026
1506504753991553026
1396107112044929026
1485035278691713026
1476771053770838026
1522391179740033026
1472017239939457026
1558168307756417026
1419368378272129026
1592995385626497026
1553524648679297026
1505714378267521026
1486546714320257026
1449848893974401026
1559482613890433026
1476163265512321026
1478565952224641026
1482370912309633026
1417157557416833026
1426492584055169026
1407937655757697026
1374051548334977026
1447206596333953026
1427762216435073026
1418961466271617026
1405496935272833026
1549690627507585026
1416219313028182026
1514933494434177026
1432131413109846026
1418806091689857026
1452197065103233026
1544822066595201026
1484709002567041026
1436937800671105026
1437086586613633026
1478362388382593026
1461046349722497026
1472720897043841026
1530704827554177026
1422197440967553026
1506171656405889026
1485692795394433026
1473572189303681026
1442528110159745026
1415287499430273026
1483132760516481026
1505156105302913026
1471438332248961026
1471913330361217026
1604334768119681026
1548405745783169026
1532416176156033026
1484639854377857026
1474562590131073026
1474118365212033026
1476704878831489026
1479083788185473026
1514305570425217026
1479634651954049026
1475990524893057026
1476530553964929026
1601972306967937026
1545026371579265026
1544776983816577026
1517522486232961026
1415719799775105026
1383812245885313026
1438853041181057026
1412395968599937026
1474412706190934026
1463481989097345026
1480502424477569026
1479852569765761026
1553469941302657026
1596524949153665026
1550419716254081026
1573860062371713026
1485994362815361026
1485383290647425026
1438923967646081026
1594778843054805026
1559902536156545026
1553041714838913026
1514367856405889026
1503103466432086026
1482527449762177026
1433446213223809026
1483848302416257026
1483426481456001026
1481391453469569026
1479397339299201026
1478800160998187026
1568644139067265026
1481054822396801026
1474932876919681026
1473342839035777026
1445863686514561026
1405992641125249026
1606018225346646026
1550038672447361026
1480017387562881026
1445841817568641026
1429749819661185026
1412127368106369026
1400698492000129026
1537989569546625026
1506965218068353026
1506835690985857026
1489161777355137026
1477876449696641026
1473990891622785026
1472683607378518026
1419248080474497026
1541829073126785026
1488809370691457026
1483218812191318026
1475006243274113026
1474792186025857026
1414034420596609026
1393214286227329026
1559404875963777026
1544835030425473026
1528127111910785026
1481462160719233026
1474238655233409026
1465099868159062026
1436753003156054026
1416822617949057026
1394545035945857026
1575577340108673026
1555557637265281026
1518315845931393026
1503711230271361026
1490631783766913026
1482228006966145026
1481918304331649026
1481431471575425026
1476951915472769026
1476487154452865026
1574833037090689026
1542841900465537026
1525228850485121026
1506371394032001026
1490103088631681026
1487551384677462026
1486321329590657026
1482523275423105026
1480170585565057026
1479318031364993026
1476550296071553026
1476183985441153026
1474741550248833026
1473133284905345026
1613299009363542026
1604548567057793026
1549750921810305026
1541927384051585026
1529937253128192026
1517927521396097026
1480006217066070026
1475899624892289026
1475899102894465026
1472747915839873026
1426439998753153026
1335321111672705026
1550883170916225026
1477111057877377026
1470142640029057026
1415802813301633026
1400473009631105026
1504015270125441026
1476672793823617026
1429130724876161026
1418718024669057026
1415750667793281026
1560454660200321026
1531825410119553026
1426979152658305026
1571573851531649026
1510440293736321026
1486977952852353026
1473666820699734026
1527060724182401026
1486144781705089026
1482801070996865026
1479674721683841026
1469947566922113026
1434251677297750026
1567857004126806026
1528836543737217026
1489272562253185026
1397558747858305026
1489295920219009026
1483018728484737026
1476994192425558026
1475961298617729026
1472438986971009026
1458617352669569026
1479083804878721026
1474539112103297026
1473210929114497026
1445149079437185026
1388055401359233026
1541541232199041026
1522281883698049026
1509342615380054026
1487838329072726026
1486518497198977026
1483583498594177026
1478621386239361026
1442206532825985026
1525531240144769026
1482943945189761026
1469029070138753026
1378045281279873026
1559160077151617026
1483168682545238026
1479745740343681026
1394921312074625026
1383026833252225026
1476181888553345026
1456726872931201026
1441633031576449026
1438213654550401026
1384380257034113026
1540469100467585026
1533072134481793026
1512794985468502026
1475274911123841026
1394960375104385026
1374364545054081026
1562494041270657026
1508068758606209026
1483432511065985026
1457948194197889026
1442589405378646026
1415319438950273026
1610826955313537026
1484395858841985026
1484351451937665026
1473764616660566026
1430745731065729026
1617470403374465026
1569760308184449026
1523019173546369026
1481235821231489026
1479861051743105026
1385471870372225026
1571180662362710026
1518256678763905026
1511818142632321026
1505875913975681026
1484418636160897026
1480184983297921026
1430002817066881026
1413325408175489026
1597973865413505026
1543222954028417026
1503673934260097026
1514961083517313026
1506655365034881026
1438173481192022026
1389128057382785026
1517546300379521026
1483216863580545026
1537558363759951878
1438222597855055878
1453872005669924878
1465056708108111878
1486744791652175878
1474016758457679878
1483852288921935878
1468958683149135878
1452245297502031878
1420047961225039878
1432055225775439878
1387790704596815878
1422180454233423878
1465423283982159878
1446825625386319878
1471530284290084878
1465413338238799878
1462212336547151878
1468031720964431878
1478441374475341878
1475917468614991878
1515056345489231878
1542339572633423878
1484915602049359878
1389538869008207878
1476869598930681878
1436635019976527878
1480942595295567878
1485350559389519878
1388322127493967878
1484374091867983878
1488179078624591878
1474333392288292878
1418020646395727878
1489613107970383878
1453790569533263878
1473723718169935878
1610999013041487878
1514198095759695878
1483559671009103878
1465058013694287878
1537455861785935878
1560019366267215878
1484279792639823878
1478815723812175878
1398557580977487878
1507067254902607878
1485244264758095878
1484685267432783878
1479805080803151878
1478164746859855878
1384495764689231878
1374368701240143878
1511483335557668878
1479240132876111878
1372973332228943878
1502720333136207878
1483449638564900878
1469309823850319878
1515856212671311878
1485036947718479878
1481293379401039878
1480939089272655878
1476951578460495878
1468363637211471878
1441296382426447878
1561770694102351878
1387845842997071878
1554499274318159878
1469304871161679878
1455877845109071878
1386080425370660878
1472899521814351878
1427550489214799878
1395768287095631878
1484240567768911878
1477287417778511878
1466075270562127878
1395031827748900878
1564357905960271878
1516540438617935878
1527714597934927878
1510145487906639878
1480663974278479878
1477049922348367878
1484588002789711878
1397619848750927878
1475920964831567878
1409854130550607878
1409169745010511878
1505847257962319878
1444400372840271878
1490040708765519878
1437903791953743878
1470735012806991878
1417872201890639878
1477676835114831878
1474813543421775878
1543591044503465986
1387618756457897986
1475189222210473986
1446072549301886986
1436664635084713986
1486593253398953986
1548675794402217986
1477055568326057986
1470308369105833986
1476939518641065986
1542195300080553986
1533102359034793986
1607015374968745986
1472964342119337986
1410624847764393986
1502987877625769986
1510318849413033986
1424932400732073986
1386752236567465986
1505247970467454986
1460307016044457986
1485811423552937986
1475895096834985986
1443053142170537986
1537268694123945986
1507513918880681986
1541982060017065986
1420226212878761986
1417725749776297986
1479418799786921986
1461155595273129986
1389013977183657986
1520131765280681986
1483279007810473986
1476701198765993986
1472915050067369986
1507728258393001986
1484715824795561986
1553751652955561986
1436398182095785986
1546518777562537986
1431463536534953986
1336132065272745986
1483068424234409986
1395583360655785986
1385813768127401986
1423150125174697986
1401936466146729986
1543187848798633986
1468161373305769986
1476846959000489986
1541209287296425986
1550928845385129986
1524875238529449986
1487447008759721986
1481957708228009986
1504975965079977986
1541871129068969986
1514651309735038986
1475990191361961986
1529248334019497986
1483596978630057986
1481042123814313986
1417509166403497986
1488065529705385986
1557369471525801986
1387631927583145986
1554953285316009986
1479897945898110986
1596570513534377986
1490138675002281986
1478035916409257986
1528370368825769986
1474707425395625986
1541886681766313986
1504825482306473986
1486774429967273986
1550743499397545986
1489935561829801986
1482870153457065986
1479571398741929986
1474964044402601986
1440394602557566986
1613327677926313986
1504600558875049986
1482814982366633986
1479296440908201986
1478833543472041986
1478200756738174986
1443354431257513986
1413231608400809986
1546495479575465986
1489406816513449986
1480199542041726986
1477936869027753986
1375636095040425986
1484986822480510986
1476641827277225986
1467937631140990986
1523808844073385986
1511434434595241986
1484926651888766986
1476706819066281986
1379887992601513986
1552421161228713986
1548233372098473986
1485600167516585986
1441288673081769986
1375506245075881986
1606416128158633986
1510059800683433986
1477179520230825986
1477049744450985986
1414218270811561986
1611366662732713986
1548453971999657986
1478017921016233986
1476319180320169986
1474442615789694986
1469279099596201986
1436041209512873986
1425439728539774986
1421258081900457986
1529223801992617986
1508203637721513986
1485966498854313986
1483976220102569986
1481410142533033986
1477042012226473986
1448323190988713986
1381215185843625986
1374056495776681986
1607209613996457986
1603932331349118986
1561235945579433986
1511320019073961986
1502346768184446986
1502314956125097986
1481694850562985986
1479965189818793986
1479913941082025986
1478097558207614986
1603458615263825986
1511279658792361986
1481322302188969986
1480583278587518986
1476077064834985986
1474423287291817986
1471287136682921986
1451833536747433986
1442273944233385986
1506595128911273986
1488720894570921986
1480193556027518986
1476786805865385986
1419637534334889986
1412953319211945986
1488271123355561986
1476913396817833986
1418579890656382986
1529584475130281986
1502387252281982986
1481801703464873986
1557728466090409986
1488071851461033986
1479505821256105986
1446433418581929986
1415630082081705986
1388110543953833986
1373671022117801986
1606737056902057986
1578790781187497986
1570732893416361986
1481034559382867986
1479561229525929986
1489939840431017986
1485286470382505986
1481776144563113986
1473498422371966986
1445872382682537986
1420152416260009986
1416297904759721986
1558509353174441986
1386544372452265986
1558930636102057986
1505156983011241986
1480887960140713986
1479450237290921986
1477973706798505986
1472296326071209986
1454776726127529986
1448159085350825986
1378352298938793986
1602397798925737986
1522947883644841986
1483980737409961986
1480575834041769986
1476267138553982986
1474128619802963986
1420976495619497986
1576316222815145986
1513862991648681986
1511815569468755986
1434670333185961986
1403273778545577986
1378989278588329986
1542898151476137986
1517545927568809986
1507116808771411986
1474572883502505986
1426501817031081986
1466148009604009986
1425121641407913986
1418253559120809986
1569195033789865986
1549095322470825986
1508468904892329986
1504103365826985986
1489195670196137986
1482675552792489986
1478874824701353986
1476305168912297986
1416412335506345986
1554406999105961986
1524034746254249986
1511812000598441986
1485336991038377986
1475742370100649986
1474956542436777986
1389975953733033986
1519757315536297986
1477660966548606986
1403489688397225986
1379908866079657986
1521444487121321986
1480017988245929986
1477885930048425986
1488042297459625986
1478064599161257986
1521266524513705986
1507902033323433986
1603457247245438986
1425782673306537986
1513632648308137986
1476593899128958986
1475919005416361986
1465378520608169986
1481072668057214986
1474133977627774986
1527202411995049986
1371880901332905986
1443412836110249986
1437922259449090054
1403634227606786054
1384093057809666054
1482479913261314054
1508773444267266054
1418255553080578054
1419415560316674054
1472242788511191054
1443654398127874054
1386882451188994054
1412024852056322054
1520796593565442054
1540554808700162054
1443540961712386054
1434181982657794054
1417573047809282054
1430255741089239054
1468717074516226054
1459598272423682054
1598316472140546054
1501273057515778054
1426349536767746054
1439403682945282054
1398438468645122054
1409858316239618054
1549514432312578054
1476941154914603054
1473949637497090054
1466643602600194054
1475511344027906054
1396496289312002054
1359875610479362054
1527781422240514054
1508470589610242054
1516203221047554054
1346655894759682054
1516115705804034054
1473788607278338054
1516476324289794054
1508955253961474054
1482445839851266054
1484361582310146054
1432361837606146054
1486438946741506054
1482824232283394054
1485980264752898054
1451499305362133054
1476596610557698054
1458898558313132054
1447168593637122054
1434653489599234054
1474565246585090054
1454480732361986054
1506046059130327054
1489283520103170054
1481694455388418054
1479117323063554054
1431304195026690054
1467250800711938054
1472786311710978054
1541116185336578054
1467117803115266054
1463363307696386054
1485252336322818054
1475788742363394054
1473715685196972054
1464299926557442054
1445359865376002054
1348319627282178054
1567303046060802054
1506335422603010054
1477838601530626054
1380886941458178054
1482017248722178054
1544774156365058054
1454234759782146054
1417988230801154054
1484683262832386054
1546606000899330054
1562729153434370054
1508231394207490054
1514945835469058054
1484587706210562054
1425202853614850054
1433174256096002054
1467587992760066054
1483840412775288835
1476997273515085835
1396945994709880835
1429833234867789835
1437152763163512835
1512122312883064835
1476593167801720835
1478086051294072835
1483820677790584835
1478449621278072835
1473321773349453835
1474000175295352835
1462979663609933835
1434697168758136835
1414235169024888835
1550172281153912835
1445847048423501835
1404647870733688835
1480167196701560835
1443019792537976835
1543337710185848835
1440606328238456835
1516466213232205835
1451407025091448835
1469488990935928835
1383209998898040835
1468639201055096835
1423207531082616835
1477133155014520835
1451202811899768835
1385464840056184835
1478501901222264835
1427614484353400835
1516154385876856835
1501111895134285835
1464992421599608835
1462501268887416835
1373596927196024835
1523784936125304835
1470109459309645835
1386228908622712835
1504981696600440835
1434288766949240835
1423050872515448835
1475463810295160835
1435777023239245835
1443295632354168835
1506509392451149835
1480091733128056835
1389965805572472835
1352271199968120835
1412901672381304835
1486885803850616835
1513030711598456835
1506800170654072835
1484680513667448835
1476356793756536835
1419067200116301835
1475573384327032835
1475995434325880835
1614978468495736835
1522270329170808835
1513482448792952835
1487172130412408835
1438873319164493835
1438531429139320835
1384929859311480835
1411052072489848835
1523452239959928835
1514183088204664835
1476750531947384835
1392976864386424835
1555257040829816835
1444067109831544835
1488304579909496835
1546184168631160835
1506240461555576835
1486015330883448835
1481034915399544835
1476983347914104835
1419320534341496835
1386333608235896835
1544748382241144835
1541195436878200835
1517299280222072835
1506823178768760835
1505608865370488835
1453085444787277835
1425870014075256835
1415844928417144835
1412470361204088835
1374770007767416835
1481363205712760835
1553787199942008835
1508425128014712835
1477319492803960835
1380299521020792835
1524307533703544835
1503119677748301835
1483987000818552835
1431880924459896835
1561743236481400835
1513401255783288835
1487330321318264835
1482478422047608835
1459966891200376835
1422586346716024835
1545428330391928835
1538606783178104835
1508448499658104835
1490683728187768835
1489933900193357835
1489109899107704835
1478347357439864835
1465909512196472835
1427761657649016835
1379294267898744835
1512596864935288835
1509974755046264835
1475569051149688835
1460849728741154835
1546393321882488835
1484229877851213835
1462168328290680835
1457816532747128835
1422680826748280835
1509432666793336835
1489025212414840835
1483464815209336835
1532297825790328835
1502053596615032835
1479551587886456835
1466618553059192835
1420136357016440835
1419651934580088835
1558993455589752835
1485246107697528835
1481277501171277835
1476052377727864835
1506164019882872835
1503047216595832835
1478032527784824835
1476648844532215835
1421887586235256835
1395267109479800835
1482769143803768835
1482491716234104835
1468752019343224835
1459241501431672835
1385220279698296835
1514688213532749835
1504020411775864835
1487165293873016835
1467116358638968835
1396516923005816835
1379033097350520835
1517948008721272835
1514260556684877835
1503239049485688835
1488304343346552835
1482906121706872835
1384797069315960835
1542152233743224835
1486366578451320835
1442328267348856835
1485315836277624835
1436048020626296835
1395799674318200835
1515044016580173835
1478443249178189835
1522773887766904835
1475538858976632835
1381501251792248835
1511893009536888835
1490273881768312835
1407099587849080835
1560152962147704835
1477857000755064835
1423303630715768835
1417086897067896835
1407520071421816835
1402607849419640835
1392872121282424835
1376596330978680835
1527478473597517835
1522611857453944835
1420585030867320835
1408265971253624835
1548318916522360835
1483672780818296835
1479169495025528835
1465009563753762835
1445041677069176835
1425242437342072835
1479861458527608835
1470672448362360835
1407901431911288835
1390951172102520835
1509364433952333835
1506335525917048835
1478513454545784835
1477768107267661835
1431052389361016835
1468063792932216835
1375597045281656835
1371127579348856835
1552668884292870146
1419712703246086146
1386772485698310146
1450564810287067146
1526393909777158146
1472742554047238146
1438327867566342146
1587613015070982146
1482283604109574146
1390030236130054146
1523290225769734146
1436299624940294146
1501488875126022146
1562413136439046146
1384263023217414146
1468951230164742146
1464725595858907146
1468626735491334146
1486428945746694146
1479500879334150146
1475860014313222146
1439700417898758146
1432384769178886146
1521916223696646146
1478729213628891146
1480855984507654146
1384937226212102146
1463307821353734146
1437597720982790146
1422343363693531146
1490739721160454146
1512715177078235146
1427287623748358146
1439740391776006146
1362718270198022146
1513510503183622146
1469885948443910146
1404388593892827146
1434405670569136146
1434689522818822146
1407671123437830146
1557447880390107146
1425574130108166146
1449766140784390146
1478154830170374146
1546405155083526146
1478158750812934146
1384096717520347146
1479553379177222146
1396405208167686146
1479217738958598146
1378377963947782146
1507762976752902146
1422773114866438146
1384308995674886146
1443021735301894146
1430734914949894146
1517840756039430146
1518809232765702146
1537064698545414146
1555891803865350146
1522202398395142146
1382591201803526146
1543610512935686146
1402022697601798146
1446538810557403146
1547975345499910146
1583429752438022146
1510637449894150146
1486124533056774146
1482310059933958146
1602388813288198146
1483645319460102146
1472180645082374146
1468217201412870146
1553016108805894146
1477857273414406146
1474784612811526146
1533114544981254146
1431425784976134146
1485708778616070146
1509239580523782146
1475781402113286146
1485935111388422146
1423064794458886146
1613561236897030146
1512145551319515146
1508830093895942146
1482486945565446146
1474843456568582146
1409087041888006146
1542284684985606146
1514680879012102146
1472629657732358146
1470897508759003146
1437960833666011146
1572266979758854146
1502776404567814146
1475840654026502146
1415218282114822146
1537513121090310146
1523342006830854146
1489936741838598146
1477974072726278146
1474725672186630146
1473279590479110146
1472669058722054146
1461683563594715146
1587997383069147146
1549708578864390146
1504544277837275146
1488533428576432146
1482520598697947146
1481526924358918146
1478979160655622146
1473416484902875146
1438640090490630146
1416750394567430146
1384591131116294146
1384473936130310146
1484154036676870146
1483882436048134146
1481459597047046146
1481370826977030146
1479630596838150146
1452273841552646146
1599369419334918146
1548777953919750146
1521248348375814146
1518333129928454146
1515384027867398146
1486823898368774146
1472231927470043146
1429959223622918146
1428860114208006146
1529842894613254146
1502453779739910146
1482537637219078146
1481686504615387146
1478179858127622146
1476338615387099146
1474465568732422146
1471512504849158146
1440822957228507146
1438988994193158146
1438963547145478146
1558159676528902146
1531811082091782146
1511822251963867146
1451650505894150146
1542892496149254146
1484622382220251146
1467974092586459146
1447931670485680146
1447049737291526146
1559226837074694146
1544373652849926146
1522253152552198146
1509187596026630146
1506684994248454146
1506424601135366146
1483923673123803146
1470500179870683146
1438978795344646146
1559469854637318146
1557411039586779146
1546141818542342146
1545816302278918146
1484170400816902146
1480297528134406146
1574549644163547146
1545761205381382146
1476243514539270146
1473243478918406146
1519096035771142146
1509919793578758146
1490578622918406146
1483365568820486146
1479138347553542146
1477114073573638146
1475828670694662146
1398636269618438146
1612070068283654146
1550971526677254146
1545416421311750146
1487895902371078146
1466792157352710146
1444816676562694146
1611104457584005146
1604826399562502146
1580924465101574146
1489861880961286146
1489452789289734146
1474797332520710146
1474156291920646146
1537879926614790146
1503078863265542146
1485290727617798146
1482806916887814146
1482095434524934146
1476295087856390146
1473434794231046146
1470478679990022146
1459212300662022146
1512791419508998146
1479248633476358146
1426821235686662146
1412517969586950146
1486050811457286146
1479616901798150146
1430876793876230146
1606280282327302146
1514616546093531146
1585890665954566146
1513375357486854146
1490056343159558146
1478039116419846146
1476962647136518146
1473048196494598146
1394152895759622146
1558594493733126146
1555275479724294146
1553245961169670146
1537115465419526146
1528045257702662146
1502417960278790146
1471134693298950146
1456681706711302146
1525945749028102146
1513797634393350146
1599753093117190146
1555229937883398146
1530986232557318146
1513838868801499146
1385231686221275146
1477454209561862146
1476168449797894146
1444005471334150146
1476896912376795146
1389703121094406146
1551195714214150146
1476898329959174146
1542737620199174146
1466810460771078146
1483601919469830146
1485271866562523146
1478146597032710146
1412997190142726146
1461190258448646146
1446117931985686530
1614396972131094530
1419690749411606530
1446134361334550530
1472065824789782530
1490370714154774530
1429928426509590530
1470145445813014530
1392189753475350530
1412950093108502530
1419325949926166530
1417978624494358530
1577710716189974530
1448764486274326530
1421948868472811530
1421207487647211530
1418691988854038530
1375749443631382530
1464932324454379530
1431821263719190530
1391356752906518530
1387169961643286530
1585288560416022530
1489179414617366530
1486801731312918530
1447292426314518530
1529872877935382530
1465210841158934530
1400083885384470530
1486140742250774530
1460587180427030530
1408980167859478530
1446485467126550530
1516211937905942530
1513983055496683530
1504986789114646530
1617659110123798530
1433404417936662530
1554108740529430530
1480035880727318530
1472380581874966530
1477795738084118530
1578118319915286530
1414331397037334530
1559981783755542530
1475670758143766530
1548410676594454530
1543945259532566530
1478626118030614530
1537163499985686530
1530211562329366530
1488210788330262530
1432433971443478530
1479160619504918530
1420902129443606530
1480592724914966530
1599755125718806530
1485325092620054530
1467385011712278530
1504431254099222530
1475470548536811530
1490578814358806530
1389666348402454530
1512262882876182530
1477334055054102530
1474570078817558530
1469013119112470530
1421782608829206530
1509889498099990530
1391306680550379530
1382543600077078530
1488519557451030530
1481462608574230530
1480273610518507530
1445484599384043530
1431357245414166530
1428782117970923530
1427010397681430530
1380238940649750530
1599536541239574530
1513243746606870530
1476897601437974530
1474545725790998530
1470266438116118530
1598099727522070530
1546091663973654530
1490807862414614530
1480754081496854530
1460972275474198530
1399257105861910530
1376989421388566530
1571278021192982530
1504092518782230530
1481809177932566530
1478772631440662530
1477822881673494530
1551659262581014530
1519497263176982530
1502681465661931530
1480343647782678530
1598473570497302530
1587005462146326530
1479493256920854530
1472551920241942530
1458925260632256530
1418974259926507530
1489561016874774530
1475561396842774530
1422319672268054530
1595755733508886530
1546523500906774530
1544733077750038530
1477168939625238530
1572578174143467530
1540562258924822530
1510819413825814530
1485242410720534530
1483419199007510530
1478430836605206530
1599803451642646530
1560021502560534530
1557732219032342530
1486135683584790530
1479237349384982530
1473231568038678530
1542160772536598530
1531310628094230530
1515374312961814530
1513137159179542530
1487460707008491530
1475121845426966530
1474874359584022530
1428125416221462530
1548039139076886530
1451666760944406530
1400164519566102530
1560932168817430530
1538609796034838530
1510649748193259530
1508833205109014530
1486755720020246530
1478338331532566530
1466453551278870530
1418851488990998530
1501283939360534530
1488667910134550530
1473007338420416530
1373177838627606530
1601681360862998530
1504549561863446530
1478115449363734530
1478110123713302530
1422986760741654530
1391709039529238530
1593231559234326530
1485660193442582530
1476929913261334530
1473661803901206530
1431551546026774530
1374828083392491530
1487157570544406530
1481361215515414530
1466285558129430530
1437078524838379530
1422200785551638530
1413487747059179530
1395385326982635530
1543363036878102530
1480150493363990530
1372764918357782530
1343948593925910530
1548656180758806530
1520449131436822530
1508558701543702530
1490120804968939530
1484583683503894530
1483814862161686530
1425188345299222530
1393313941200150530
1555131433026326530
1543615602295574530
1478195126111510530
1437562053280022530
1545005926356246530
1515128645278486530
1487377302396694530
1482917244405526530
1413601202160406530
1413378661693206530
1546495093170966530
1469118481861910530
1461924300563222530
1531957495673110530
1512805476161003530
1487808224493334530
1479299449763606530
1478607183680278530
1476649345604886530
1475915500530155530
1434308498376982530
1387383536307478530
1568040247417622530
1553191854446870530
1529491054189334530
1479068907558166530
1478889627012374530
1429968982170390530
1387036245902102530
1490268700494102530
1488314626739691530
1459163120484630530
1453722810384150530
1400178949544726530
1387224467131158530
1504030597374742530
1478408733805846530
1400453817011904530
1390283541162774530
1541056795677974530
1389603267190038530
1548218003686166530
1517875968140054530
1512928149302038530
1475527917895659530
1473165951034134530
1487100363299819530
1484899356926955530
1472539382045462530
1479327524752662530
1379883293550768135
1542606216853168135
1476385422494384135
1472565180269744135
1478401913309872135
1403373221525680135
1420497575904432135
1425794624069808135
1563911738499760135
1513597484714668135
1459109419820720135
1478786044225114135
1434498019089584135
1450828015349424135
1343368281990832135
1437065524555440135
1407677268655280135
1388046454476976135
1472952895809200135
1484698819392688135
1472245101506224135
1457400243713200135
1540495642031792135
1542385528926085135
1515781340167344135
1520036779751088135
1473037181644165135
1430685003709616135
1382350781689520135
1510722694664368135
1482119198373552135
1479738516426928135
1475522832901808135
1425561578385072135
1425544407953072135
1514415274539184135
1374022526196613135
1440528708486320135
1477617756723888135
1472688757002416135
1486845191550128135
1459264229417136135
1479936651984048135
1474700546003120135
1474196733961904135
1453932605334704135
1526201673219248135
1476624911485616135
1429079559970992135
1428669083843760135
1506394682686853135
1613968135924613135
1381078239859376135
1502404856044208135
1486438276277936135
1464262646463664135
1486041843070640135
1470926773714096135
1389759993860272135
1485045056046256135
1445400271123845135
1447530350503088135
1472736141149360135
1481765262315696135
1459129313312260135
1391726665873584135
1529862769440432135
1485975315000496135
1473370046013616135
1403376824801968135
1483445461000368135
1484494229745328135
1485079900595888135
1419688802990256135
1509040322440880135
1505073141839986693
1362925168084082693
1471482543698546693
1516732462474354693
1486424946993778693
1473840847749746693
1508112583047495693
1489083483712626693
1614323969326194693
1460657115685703693
1428914253390663693
1456306762181746693
1538913561635954693
1509993394931740693
1385262333564530693
1400512133885042693
1619868515946610693
1489445644368498693
1446961769402994693
1463640373432135693
1471803180153458693
1478859182690418693
1446587393188978693
1524034052629618693
1484788445163634693
1476913670781554693
1516518461727559693
1518257562788978693
1477813598386802693
1436209911495495693
1411726765576306693
1503078751365746693
1552712506178674693
1438291896724594693
1529418841968754693
1418485862988402693
1552357040923762693
1484300847752306693
1429584691141746693
1483198101678706693
1474106117135474693
1470897657598066693
1450465113937522693
1612556074296434693
1486793626688626693
1482712375329394693
1618983868518002693
1601048504863858693
1504827933202034693
1487293623360114693
1471265389640306693
1407307119968370693
1522729297538162693
1511121416262983693
1489984005134962693
1479581673637490693
1420842881569394693
1505964057324658693
1434134629280370693
1519683677789298693
1510829140966002693
1489665706870386693
1486891371424370693
1478000778929266693
1392951912375410693
1571595722062962693
1485588409838194693
1478871286990450693
1427692590523207693
1413614509562994693
1511837131773255693
1501625510077554693
1485762882499399693
1461163929552498693
1480187374697074693
1464278029400690693
1476355525864562693
1552769968659484693
1559290430843506693
1480792923558002693
1471361472425074693
1398339772993650693
1482006548410994693
1471530396248690693
1488719232179314693
1475532797213298693
1473978487765618693
1430149940341362693
1559184925424754693
1500958604039495693
1489338092083314693
1484319023902834693
1558279611422834693
1473664902195826693
1439629173291634693
1428204764320370693
1571914088489586693
1476462798666354693
1504902791218802693
1489757502036082693
1483192815765106693
1468722129147506693
1446516154357489693
1390943338488946693
1473175670482034693
1545865453796466693
1438551613862514693
1381381387656306693
1551417335915122693
1477389051414130693
1437227003141234693
1545117967805042693
1476973583628914693
1438170580373618693
1456295987648024580
1509432667451928580
1390717740999192580
1390254816677400580
1481338111091224580
1484358352620568580
1453081249824792580
1486777774014488580
1483501127752728580
1483543352402456580
1422176248512536580
1476004835757592580
1569697870550552580
1366563080948248580
1477802025031192580
1417827922065432580
1391868112123928580
1403889576670744580
1459955193722904580
1516095941903896580
1466273384367640580
1373047688313368580
1430349232632856580
1402845943045656580
1464551585724440580
1471620981655576580
1451414113733656580
1421909673423384580
1421027744528408580
1507408097425432580
1474146046318104580
1513633418055192580
1478059234319384580
1479139521879064580
1478530195304984580
1484315705788952580
1376783637727768580
1419841679813656580
1373662918634520580
1530579039915757580
1476290553885208580
1399964053108248580
1432756644329496580
1571606145428504580
1475872067841048580
1464958312034840580
1511015238342168580
1501877238719000580
1383631015999000580
1526958140054552580
1422338220885528580
1426548914702872580
1379954294330392580
1446127683272728580
1503551078536728580
1475841037700632580
1488956889719361580
1468586325968408580
1561723848868888580
1488054331010072580
1479303044562968580
1449982111889432580
1514287141383192580
1512991581913112580
1509489336802328580
1505854773622296580
1484505333011992580
1479643681527320580
1465541605503512580
1425767211608813580
1502311126515736580
1481390467170328580
1475214147218456580
1473527703559192580
1449416586377453580
1483254171742744580
1480999891744792580
1451239819896557580
1489055734855704580
1480544320751128580
1452675321564696580
1441727547536920580
1409204028957933580
1489374304798232580
1468635333780717580
1422263332594200580
1410557122337816580
1395697583159320580
1510010731323928580
1485069526244888580
1472089889441304580
1606814237136920580
1602405278779117580
1525853698135576580
1511156515960344580
1505799715845144580
1479890008265965580
1473380830139629580
1472622748983832580
1429960770662637580
1417470272525975580
1571569994689048580
1548414483353112580
1486792434914840580
1485636498208792580
1481631229283864580
1479830584541208580
1479279928071704580
1474150735436824580
1426155735541485580
1595460586820845580
1479524636165656580
1479477622216216580
1440159723932696580
1413215948639768580
1503699522664472580
1444082166426648580
1437492369994264580
1381609580749336580
1484602638557720580
1430229270773784580
1484691538391277580
1479678222061080580
1458037684442648580
1395905320807960580
1484241430340120580
1479606145014808580
1413589115451416580
1524857565502488580
1489457142776344580
1463563799940632580
1420329048719384580
1484914401463320580
1466067280358424580
1421557739927576580
1488618831438360580
1481656146792386580
1481633113948184580
1418966758329880580
1379926036016664580
1531738181120536580
1528719631124504580
1478800631322136580
1476308493669912580
1396406236481048580
1489585250460184580
1479596056887320580
1508318384341016580
1478501722494488580
1474459565391597580
1469372831771373580
1480620168820760580
1438834069454872580
1469247514834456580
1469046645547544580
1526187475890499587
1546215255084355587
1525074551960387587
1485419143142723587
1460648885827907587
1433730952518381587
1477071092846104587
1466573647154499587
1503923602655043587
1482765030034755587
1489054246695747587
1442501014540611587
1430343416542531587
1471117686226755587
1436086137517379587
1486148020374851587
1448493009599811587
1424387338839363587
1374443300115992587
1513829039882051587
1482930261235011587
1452814843636035587
1429347827398979587
1451700841036099587
1617653913339203587
1406729937063747587
1450122616367427587
1413133894937837587
1448470098566467587
1453289058034200587
1433969149777219587
1537061258956099587
1511318132115267587
1399434117662531587
1408427889280835587
1515124167451971587
1515077291696664587
1452114566201155587
1463659052043587587
1542835150014275587
1488138844151107587
1450407810928451587
1508267111235395587
1480804160459075587
1509812810125123587
1472530782942019587
1503378326546755587
1482396735653699587
1475650423939907587
1475131763123011587
1508412196753219587
1522634478065176587
1473971538533699587
1510743538765635587
1424470661238595587
1440527924528963587
1550907624186691587
1512881476559384587
1459437559298371587
1397025275041304587
1475595636850499587
1473090082957635587
1399764877481283587
1525227004643139587
1507048946144792587
1548420914961731587
1424619813595459587
1428764146699587587
1379735167825219587
1483736928918851587
1508576436700995587
1483971141416984587
1475663271252291587
1528099584232259587
1483204699524419587
1473709159640088587
1484860507723075587
1425866947409944587
1389847502824771587
1480715710292803587
1542552655402307587
1475033601511235587
1468616329938755587
1554135688559427587
1520836457807683587
1479142118165827587
1476559109415747587
1475758350612803587
1454439039436824587
1524812593667395587
1544697907005251587
1542877737379139587
1468280556131651587
1457660185867075587
1512927238227779587
1478462451544899587
1478415538250563587
1476049915100995587
1470840269440536587
1417808791379267587
1484538488502595587
1484233862603587587
1472610041970712587
1471171682693955587
1459487726953283587
1425524182180376587
1409537867639107587
1510710639500611587
1505656039651352587
1478321815592259587
1398955551246147587
1514781984194584587
1483467257716035587
1469093059661123587
1506800313474371587
1486035797883203587
1485648818880323587
1426254627717144587
1557446409384771587
1484658768210243587
1484490138772291587
1474825824922648587
1439616514609475587
1438337718459715587
1434009711842627587
1373333420743491587
1478130350442307587
1477115539940163587
1555585533757251587
1508044380107587587
1505202903136579587
1488106148981059587
1482755942026563587
1480589381358403587
1478124780918296587
1469676724745027587
1427367842933059587
1391785041324355587
1489818119359299587
1481380315285315587
1477029994891288587
1471495513295896587
1421935524462403587
1602322959758147587
1514670568439619587
1483129263918403587
1418413840883011587
1399030984826179587
1381924922574872587
1503205202870083587
1484926049322520587
1447629846952259587
1394326941818179587
1559623651464515587
1504587953116483587
1482507330688323587
1478286899848515587
1448830821415235587
1432009038380867587
1475879092742467587
1420784286677016587
1483852798907203587
1481001878699843587
1478988194280472587
1433040378039619587
1414114432796483587
1435828040651587587
1387623845264195587
1481507604484419587
1572518943268675587
1504558230856515587
1486384204283715587
1481967842870595587
1456693701938499587
1419149495187779587
1396855712949571587
1602308407838531587
1394358034411843587
1537410025710403587
1479587180439875587
1469459964641091587
1483769873570627587
1481322604531171333
1613666348185571333
1515461267934179333
1513341229081059333
1389488974469603333
1507007738252984333
1506709145168355333
1422668719919075333
1420761422473187333
1596892121864163333
1419387836856291333
1480550668041699333
1453880968587235333
1383043650263736333
1378398334562488333
1398208125321187333
1395423763718627333
1580108076388323333
1489222183532515333
1474086599654883333
1434509511075811333
1430279189018595333
1487077231100899333
1489789608636387333
1458294350635491333
1501317267979747333
1484133457257443333
1435612399231459333
1510042127413219333
1480172723045347333
1614377577581539333
1478880128029667333
1594755885305315333
1422738641852387333
1483145962436579333
1386821520488419333
1501322389887459333
1478903849662435333
1478282514560995333
1549617741686243333
1502243180816867333
1537439212621795333
1483462158939832333
1582003903515619333
1476767353518051333
1470830926213091333
1476670303430328333
1475872248934371333
1422631501976547333
1389735012313059333
1520447205190115333
1480655337011171333
1478042249812451333
1471930349856952333
1488841710197219333
1473431283808227333
1488987366056419333
1475545092534456333
1416397180437475333
1486800022968717333
1482852405305827333
1508879972915683333
1485367470500323333
1446927665244643333
1477063836230627333
1581283039648227333
1542496737406947333
1471879988228067333
1407357636949987333
1483972648413667333
1475141924663267333
1439233224740323333
1375412815725539333
1483506290236088333
1476372369920995333
1470686811609571333
1483772716868067333
1483492258808803333
1482218606616547333
1480899127672291333
1477601762542563333
1467129914981859333
1467063715233251333
1427934798157283333
1370400076623843333
1551568465256931333
1549883739056099333
1483792621642211333
1401436857330659333
1548708836126691333
1542909051906019333
1434862608146915333
1416474137313251333
1476978584845795333
1474675724103651333
1480979914685923333
1461020771954872333
1486290941531107333
1474131412232163333
1424650014777827333
1455957031366627333
1438270948071907333
1478763933225955333
1480318520089059333
1411788260091875333
1433006473768931333
1472998535230816258
1453749938987360258
1460625659852640258
1380510742651232258
1400209280666464258
1597890413012320258
1528984334639968258
1529446431844704258
1451506367697760258
1519873845032800258
1501697426935136258
1435703641500000258
1486565433339744258
1414700556216672258
1431144638992224258
1389176586545504258
1481223960306016258
1415744690343776258
1382482949698912258
1467871155260469258
1445843239286624258
1479126233422176258
1455085366889824258
1419153921822560258
1474398205425205258
1508717094585909258
1419135761115488258
1502739853670240258
1473340348231520258
1421270745632608258
1426770473447264258
1545814924978528258
1421097715388256258
1413991448928608258
1461116631116128258
1442968910387552258
1409370624141664258
1381090708505952258
1477350344137056258
1460240487353184258
1589283529586016258
1449612143272288258
1373774985714528258
1434598815546421258
1478785668868448258
1516983865767776258
1427312748652896258
1475294776983392258
1406048867326517258
1571979586610528258
1469397198106464258
1620075997197664258
1471541328668512258
1441358266433376258
1501983882983264258
1407670568959328258
1437301529157984258
1461824552942645258
1412894984794165258
1473744688993632258
1413943209902944258
1434968889188704258
1433809945602912258
1436967245205344258
1518362352391008258
1508460755984736258
1478445746437472258
1476676769944117258
1481125184337760258
1557558289428320258
1384791050070368258
1475762610213728258
1536852280405856258
1481065211750752258
1419368969882976258
1434937346529632258
1478931988199264258
1575466906592608258
1468363530344800258
1459204177608032258
1442538729092960258
1384728537459040258
1488497857032245258
1392402505749856258
1470231783555936258
1506350112972640258
1478057177726304258
1425734801265504258
1482693786165600258
1480705502472544258
1475514178509152258
1509520412962656258
1423226398395744258
1421318592855904258
1617593660874293258
1480881226311520258
1482073028729184258
1475991886599008258
1410335246319456258
1528761892382048258
1485934494771253258
1485612604122976258
1481115619072352258
1471565494046048258
1414572754116960258
1520491663059296258
1532772625860149258
1405165190291808258
1480912927909728258
1572112273908576258
1487834681114464258
1486415975503200258
1485119231817568258
1476289953294389258
1568098778904928258
1487569803263029258
1480926050083381258
1440931868069728258
1403180267011936258
1379898357427040258
1606720999520608258
1541020280176480258
1482401132286816258
1480844328662880258
1480472905838432258
1475535850620469258
1507852309577056258
1479897796656480258
1438863404639285258
1423097249547104258
1420145598699872258
1483387782533984258
1472883485270368258
1542490157567328258
1522604451533664258
1478366144205664258
1476967766049632258
1475555534170464258
1472258882420490258
1462683835674464258
1428088393712480258
1531217462355808258
1515894940932448258
1484368966956896258
1479148674412384258
1477574122247008258
1477392630325600258
1477021361432416258
1612210477429301258
1596884262724448258
1559574901287264258
1478474206144864258
1474770803485024258
1458982185113952258
1424766976543498258
1545168511344992258
1541236410153312258
1509104267268960258
1485704420478304258
1474465284186464258
1422302788013408258
1548784634732896258
1541861202653024258
1511760677853024258
1488843041226080258
1488583503558197258
1485740522824032258
1483223081703264258
1476953800925536258
1447666339477344258
1436339210219360258
1548614295528800258
1481489408784224258
1430202742320992258
1378685372574560258
1537759475267936258
1486380429972320258
1486337917932896258
1480859842134880258
1480639839292768258
1455983631294517258
1439679378053472258
1572912355998048258
1550227505851744258
1542177247066464258
1537145956398944258
1479890519807328258
1479092608626528258
1478187312081248258
1438784927756128258
1384179571600224258
1544846070118752258
1525538427474784258
1481504689527136258
1384831748102496258
1549545745082208258
1530723752064864258
1519446854508896258
1507717485314912258
1471826568699957258
1445340420171616258
1437863039177568258
1437488426601824258
1606704973827424258
1547897318258528258
1546194725715296258
1509284693107253258
1485777587473248258
1475497059612512258
1432103591733600258
1420879135174496258
1613705394354016258
1521831141828960258
1520833995860320258
1478779577908576258
1382852716880224258
1544814802320736258
1509638775328096258
1474245347178336258
1473611820929888258
1503870418876256258
1474542803543904258
1420308026712629258
1392052121567072258
1598119291068768258
1552738675980640258
1505233876066656258
1474343195765088258
1470961222593888258
1426367004164960258
1550390711048032258
1547989960078176258
1501608448496181258
1484024350013792258
1478172728473440258
1572771663615328258
1524147638785888258
1523740061052768258
1483168770466144258
1476034435409760258
1472906047064928258
1431348263500853258
1597747947315552258
1586547036974944258
1532514953172746258
1508926395958837258
1482128135403360258
1470071171118944258
1440089202775904258
1381824262391136258
1378916978241376258
1524918953188917258
1488970663767392258
1434151925264437258
1400435084289888258
1378574341726560258
1585267977921888258
1452989338216800258
1437907519662432258
1435750899163488258
1415605785942368258
1393126980539744258
1385598977245024258
1481275766847328258
1480699482400608258
1478969334366048258
1477005554107232258
1438332094137184258
1380060470703456258
1465035738538549258
1389973908418400258
1383661212643168258
1513940184814944258
1483554357333344258
1432153249323360258
1375132921669984258
1460317000866144258
1485961537063776258
1423027620250374144
1474044939285766144
1473351431830790144
1388356547294683144
1607502125503750144
1511696198612230144
1502693321835270144
1413439260800262144
1557244479396102144
1428276099541254144
1375818591845638144
1482454688196870144
1428913141212123144
1423320874980102144
1593499280362246144
1579254889452294144
1476803894046982144
1430943662402310144
1399879137658118144
1592253276623622144
1533006721551110144
1529272800128774144
1472315115034886144
1522998556247814144
1436761558936326144
1431575459192582144
1381377515386630144
1552841373702918144
1487665230591238144
1463399584256774144
1542761381488902144
1421290556785926144
1488641658715611144
1611980898177798144
1478859904966406144
1542886956698374144
1595150254210310144
1377022745523974144
1446817823427334144
1545593854279430144
1389357994794758144
1441226768002822144
1506985543959302144
1601713564418310144
1614048893276422144
1519094435908358144
1480109887296262144
1490674992933126144
1478879308852699144
1570105208193286144
1476061029654278144
1617659357084422144
1485080049346822144
1455417648108294144
1483078273047302144
1528154095613190144
1523341754187014144
1514301319141638144
1506974958999814144
1456202581869531144
1481688432099590144
1450226437122822144
1429855212995547144
1438834921531867144
1602383867100422144
1520533201898246144
1398243804377862144
1424540153998086144
1411832028824326144
1603186766298886144
1460580511970054144
1356998969805574144
1513709038965510144
1601300251109126144
1476584741772038144
1543884773168390144
1422862087743750144
1514311459009798144
1486943984073478144
1411677352002822144
1454296613749510144
1425530812166918144
1431779896427270144
1471519288691462144
1540468770048774144
1559145439449862144
1439623615322886144
1531612243535622144
1448690401305563144
1373237064536326144
1477743456739078144
1572295262571270144
1515873871303430144
1480268734916870144
1612560876791558144
1552467347373318144
1563477703420166144
1527843123593990144
1348901923118854144
1421991366440198144
1554838823321862144
1388186262062854144
1554469330469126144
1475149615485702144
1484381706777862144
1583095016154886144
1472368638506246144
1531392071315206144
1546187728567558144
1602372629817606144
1479777819185926144
1604467684334342144
1586514801966342144
1422906781920006144
1485313838278918144
1540542952635654144
1467247106536710144
1463190461955334144
1614291718203142144
1563678501584134144
1549898100331782144
1545957249029382144
1483975385016582144
1445226091724038144
1518389111077638144
1388727377853702144
1551305301693190144
1541698763261190144
1541451964956934144
1421667586098438144
1537791710369030144
1485266189936902144
1481794179625734144
1473106692510470144
1611050183168774144
1480238151927046144
1509127300700422144
1470127089248518144
1385075069337051144
1521157855478534144
1509994306702086144
1472211547061723144
1453485084133126144
1426251436673798144
1487275654739419144
1486476756403974144
1479462133029126144
1478493980409094144
1408883199854342144
1598037209869062144
1560689001316614144
1553051100332294144
1548781347006726144
1430893120779014144
1422655239459590144
1401290699635675144
1548833844341510144
1537354842255110144
1512544502682374144
1506415241780998144
1468645727723270144
1545296489458438144
1549586120782086144
1480071256862982144
1476260131629318144
1480795769074438144
1537356471440134144
1504417690869510144
1477006124356358144
1461059475859718144
1569849474935046144
1530667349426438144
1524418524600582144
1519152883270406144
1455671920461062144
1482370086836998144
1428768317003739144
1599537122360582144
1562889958649606144
1445591359792902144
1376933174283014144
1529909789697798144
1528521614857478144
1506085069416710144
1502213306769158144
1478165544691974144
1477847384738566144
1421240209631494144
1389838431790854144
1379677789041926144
1580965855936262144
1573914359624966144
1560029569171718144
1483974647477510144
1477644714434310144
1429493289804251144
1423185001051398144
1417767299470086144
1417099819626246144
1398973202664198144
1382869025550598144
1614514057427718144
1606487329258246144
1594117385174278144
1562296258085126144
1550244809595654144
1538285585101574144
1532075437345542144
1526951857851142144
1526945851981062144
1525979994559750144
1516110719854342144
1482945168298758144
1477292554269958144
1474431036654342144
1420054241972998144
1604280050433798144
1561531168796934144
1556046333013766144
1531433700830982144
1519699002542854144
1519401075748614144
1502726372015366144
1485369800364806144
1483765317864198144
1477868155368198144
1469160535480582144
1439295184580358144
1385627909247750144
1376922891204358144
1555746109489926144
1546618895100166144
1543532201018630144
1540498599028486144
1521774949350150144
1508847456267739144
1487936136949510144
1476247031769350144
1471731893615878144
1450996288783323144
1409093750568198144
1604400017741062144
1550809266860294144
1550545266884870144
1546491617699590144
1544700749937926144
1527060816889094144
1521460159574278144
1521150384223494144
1518391271114502144
1455091569455878144
1442283390871302144
1428674492457435144
1417076517537030144
1391811943355142144
1598143769437958144
1553788867089670144
1549025436037894144
1545356115936006144
1545180946185478144
1540973496272134144
1537460346159366144
1531532277943046144
1531069834984710144
1528909994627846144
1509173748531974144
1487791729256198144
1479557049713414144
1478909375775494144
1474496261646598144
1440888127304966144
1373959101630214144
1606797899676934144
1604263373495046144
1598160493192966144
1593222017716998144
1581984936562950144
1581754773140742144
1580978169364230144
1579113343205638144
1563911318352134144
1555542925848838144
1550894467753734144
1550328252765446144
1546187401571078144
1523761061186310144
1522102057754374144
1521795864314118144
1520498172728070144
1509016900583686144
1478801938267398144
1477014746146779144
1462941378124550144
1452373429945094144
1432834791674630144
1427664829649670144
1423003239549702144
1386804810477830144
1386152114603270144
1378637876267782144
1607115274796294144
1587854191082758144
1536825550408454144
1518718870726406144
1504474044254470144
1489891009353990144
1489482614390022144
1476101752768262144
1474551070739206144
1376231772145414144
1542825956162822144
1537526278865158144
1531237610722566144
1514681682334470144
1512558940869083144
1507718183486214144
1488826464468443144
1484586588734726144
1484325937063686144
1481293656090886144
1475908974906118144
1465400223748870144
1433582863144923144
1417116249654534144
1385141851364102144
1594377449290502144
1570372742398214144
1546359862669574144
1546243957906182144
1545786321502982144
1530328066030854144
1529899508603269144
1484295304614662144
1481039535253467144
1480785917984006144
1478882079631110144
1476729779269382144
1442443667256582144
1440956189064454144
1385659464762630144
1354504959396614144
1603749478783238144
1603519967516934144
1588239473988358144
1567790548555014144
1564167166462726144
1559244426580742144
1551603321617670144
1550035626317062144
1526286194635526144
1513964387652059144
1508467725370331144
1484636921942790144
1481148287868678144
1480460720009478144
1478446233597403144
1477044971739910144
1472680330800902144
1434394412528902144
1422659052035846144
1415792716068315144
1598037350814470144
1581886656063238144
1559464175059206144
1550127824563974144
1548648499021062144
1542924090817798144
1538959040964870144
1529872388057350144
1520978463879942144
1520442329085190144
1505488607087366144
1483553066062598144
1483230251056603144
1473483631658246144
1471011585233670144
1466815970803163144
1433973812375302144
1583527181795590144
1571674464588550144
1558072420413702144
1554081849995014144
1553810050052870144
1544721340531462144
1522722473216774144
1503828523420635144
1487134409593606144
1483720719154438144
1479943631154950144
1479161225275654144
1455918306779611144
1443492999913222144
1604565555687686144
1597835091602182144
1570037533836251144
1556363489131782144
1541068406358790144
1520504456374534144
1520494826352902144
1507057971091718144
1485966394588123144
1485736509298950144
1479682374300422144
1478297506517766144
1478073254564614144
1474528608584667144
1415951475180806144
1613645395749638144
1578147407954694144
1577025776872198144
1555830247865606144
1548621954235654144
1530574891291910144
1486737640753926144
1485523484348678144
1484253236009734144
1481659975223046144
1469979531012358144
1462748026502619144
1417757342825734144
1586069453061894144
1581569777537286144
1567241488161030144
1521432169805062144
1487586593053446144
1481832271573254144
1462871182882054144
1442855148510982144
1430680518371291144
1383553129140998144
1572423478242054144
1550433052387590144
1537125428095238144
1536983673047814144
1532717277145350144
1484252173936390144
1484186375251718144
1478756464558854144
1472911768573915144
1447977981469659144
1420151101916123144
1606836569473798144
1559211428128518144
1557545956836614144
1545825983244038144
1538923002238214144
1531421288945926144
1503549414782214144
1502328492222214144
1433400948156678144
1381997401423110144
1550013240133894144
1526312144912134144
1509058545685254144
1505476219193606144
1489138239680262144
1481511108284678144
1419613472371974144
1418161129751302144
1620106388486918144
1581032137293062144
1546165245307142144
1530996058460934144
1507117759804678144
1481886538317574144
1481324217417478144
1385502811375366144
1552815789388038144
1543562133035782144
1542181996780294144
1527159908092678144
1525169219649798144
1508721675822854144
1488385971502854144
1480650647141638144
1479818085552902144
1428891559236358144
1410461853260550144
1385000892756230144
1611483067935494144
1604264873365766144
1595388544553734144
1582053092430086144
1543209007241990144
1524860395131142144
1514818807956742144
1486732288033542144
1486031059762438144
1482436744851206144
1480544197249798144
1477407943809286144
1403693347915526144
1614528862716678144
1553904910680326144
1547977759107846144
1543107957130502144
1528034207477510144
1520083180841222144
1517140836764422144
1487287645172486144
1481415191397126144
1454517705990619144
1442575338563846144
1418249918540550144
1375680961459974144
1560819122539270144
1555513488315142144
1549494479345926144
1548955432407814144
1517015818638598144
1488723770231558144
1485531058024198144
1478496690340614144
1477517873480454144
1433445852593414144
1419404826862043144
1384924626518790144
1373021670957531144
1617123969722630144
1548729164403974144
1531054370439430144
1529808048788742144
1522690356839686144
1516124681023238144
1480298140351750144
1475619395963654144
1474132598775558144
1417973862994694144
1416735814604763144
1400211868506075144
1393041256989659144
1614033322983686144
1537265352916230144
1529816697011462144
1520882876388102144
1485029248335110144
1472735675384582144
1388349716665094144
1606230434853126144
1515962366642438144
1512536003063558144
1485301392671707144
1483264272255750144
1480519682591494144
1473945133230043144
1472727574874886144
1470836571561734144
1468637154914054144
1437800514687750144
1570228316308742144
1557870460380934144
1531065140006662144
1526354787909894144
1509169504009478144
1477700030215643144
1470945738590982144
1436371406107910144
1542097128511750144
1518933683700486144
1506105662064902144
1606654637096198144
1538549507327238144
1508223431283974144
1504888247629062144
1485725754566619144
1474295180576518144
1520974373212934144
1480124174584582144
1485846957986054144
1479240363428614144
1411930689864454144
1411928064121094144
1548399042450694144
1595171857657139202
1543998342706995202
1447735363385139202
1407181747209523202
1486275582593843202
1516486420415795202
1476308178799411202
1604083976259379202
1485836410875699202
1470271004714803202
1612315299398963202
1419401534673203202
1432921777437491202
1481763905051443202
1397814780732211202
1482784171072307202
1458135009605427202
1422370946501939202
1385701458180403202
1399199053229875202
1604395756173107202
1560287854168883202
1392197342783283202
1503548287088947202
1449694894046515202
1450895905318707202
1399541736536371202
1462922547624755202
1405498947355955202
1444914465946931202
1607420870859059202
1489607622517043202
1480529105191944202
1418643919793971202
1510344151459635202
1421299480301875202
1383033947114803202
1569283547252531202
1437800251025416202
1408389887309619202
1373391959440691202
1406424685034803202
1529494027388723202
1482311443429171202
1387343414639923202
1505076210124083202
1613381401080115202
1480636004738355202
1474209421735731202
1429886889113395202
1549506113254707202
1446829049683251202
1537057649933619202
1543413190113075202
1532967164852019202
1394652513677107202
1384961607550259202
1476992093977395202
1545819137062195202
1546242344105779202
1476071845874995202
1427172756420915202
1416759135257907202
1466758791400243202
1472816504303411202
1388951995801907202
1574947964023603202
1533039397385523202
1596954317117747202
1532643858462515202
1505128852787507202
1484013949884723202
1430859250310451202
1473764935389917202
1552383798687539202
1475716515181875202
1428475876820275202
1578030830219571202
1388382254091571202
1470517755484979202
1556106564678963202
1465747796460552202
1523132857186611202
1397662277780787202
1377596147057971202
1560120719392051202
1510136929358131202
1484663947525427202
1484284777683251202
1478195660717363202
1478105181384499202
1460825185188147202
1506382687682056202
1504147871540531202
1486060985387528202
1481261942266163202
1478508835279155202
1537010646402867202
1483515135494963202
1474843752544051202
1445863595661619202
1438855030388531202
1537903124131635202
1537639617519923202
1532460104745992202
1501722674636083202
1439129202654003202
1507296600321843202
1482850610772787202
1480564222417416202
1415797423138611202
1393909026430259202
1487510328086835202
1474389435303219202
1449669086011699202
1572670857973043202
1445058061878579202
1433019652519731202
1510893682395955202
1503948841762099202
1501593307889160202
1488709007741235202
1482133482767667202
1473573968439304202
1471299094534451202
1445007833293107202
1408330416340275202
1407239436027400202
1392269238744883202
1384937150651699202
1556732832025907202
1506378478903603202
1505909650046259202
1482399110372147202
1480215599208755202
1475266565088051202
1427825706000691202
1386307710614835202
1530445553993011202
1517156675836211202
1482059116004659202
1481445904087347202
1481164522861875202
1477173291253043202
1477134725760307202
1613692496852275202
1511477618230579202
1505208727582003202
1475841018322952202
1449791235733000202
1431599877012787202
1521705590539571202
1519002039585587202
1511323324768563202
1487391490993459202
1454100983949107202
1438972782008840202
1411803971065352202
1400165922091016202
1474303145408819202
1473776460208947202
1453280791128072202
1415682151622664202
1396787989682995202
1586146880890675202
1459147730358579202
1396968466872115202
1389494130091315202
1581781562688819202
1554533848725299202
1483702715444531202
1476955291338035202
1470337497570099202
1442490307270963202
1418775264683827202
1387660921011507202
1614447117417779202
1521903103129395202
1519012977504051202
1484582904588083202
1455845777578803202
1430939214363955202
1394294061268275202
1531706300169523202
1479485829605171202
1483244408267059202
1479816223059763202
1476301042136584202
1475193477352755202
1599665954145075202
1515343911404851202
1485001239268147202
1484331546672648202
1478708430110003202
1472689421279453202
1416104842171400202
1520373182577971202
1488251804836147202
1482432732835635202
1472891251670323202
1467520040387891202
1595535155816456202
1532474034113372202
1467486199937843202
1567646565723955202
1525192964108083202
1479126402851123202
1611699572455219202
1552445716001587202
1466027212050739202
1444210044107571202
1422892714178355202
1551533850685235202
1516742476798771202
1486153435548467202
1481447900928307202
1477555139833651202
1419016295538995202
1563984733205299202
1553522122831667202
1448925560386867202
1601672181804851202
1508868803387699202
1487200039164424202
1486140187671347202
1483485834800435202
1481691330069811202
1480678278868488202
1544657095621939202
1504058946960691202
1481771305204531202
1475548710675251202
1567606544698675202
1526558317950259202
1519703192778547202
1428340240213811202
1419899223844147202
1441302175393587202
1386867394170163202
1481683960509915142
1489786693137883142
1489672311569584142
1468294570299568142
1532502361842778142
1479186032994267142
1463588597886427142
1476594788120027142
1393254279218139142
1436767527439323142
1420576424256176142
1466866223283675142
1459404676688859142
1562826710654939142
1428137897690075142
1442830099938779142
1393873420249563142
1474532204940251142
1504962588202971142
1537075229930971142
1418679847816155142
1473654132225499142
1440773155048411142
1480225160867291142
1422036646191579142
1448263637446107142
1475145282161627142
1477465126907355142
1453406470343643142
1390141716213211142
1513888648634245142
1485825030261211142
1480994736747995142
1507737732667355142
1476599619215835142
1390930792877019142
1409856387484635142
1479886145806811142
1530628924048347142
1508572067016368142
1427815048207024142
1388872606141403142
1477385958416859142
1474936362415579142
1458058502887387142
1518746050978267142
1479214138459099142
1476685300923568142
1507707963116507142
1503762899751387142
1442779952911323142
1504061060348891142
1476682288419291142
1469417117393072142
1453491533324251142
1488897128361435142
1479266056866779142
1610838239237083142
1458439674419163142
1504831918793179142
1490101776439259142
1519452887780315142
1389833496454107142
1567941397537243142
1557713521172955142
1482428677426139142
1488258355013595142
1483789254023131142
1378505391932379142
1488519326923739142
1417284246306267142
1487817553804251142
1483555381095899142
1516246064692699142
1505630545052635142
1475880040227291142
1463612791324123142
1481693089039323142
1471484011763675142
1376982436110811142
1501606385875931142
1486875763408347142
1480386336091611142
1476952313105371142
1472107729175003142
1443273912574427142
1448022041492443142
1431352276640219142
1405628662066651142
1596063503940571142
1532680919496155142
1473911829101531142
1389620786982363142
1386901073626075142
1506305133931483142
1476160946284507142
1430235628449456142
1422909628023771142
1588567826839003142
1506742847143387142
1481006512147419142
1480249214827483142
1597285132700123142
1483794220603355142
1462544656965595142
1437002896005083142
1509930047964123142
1549903277503963142
1434319026600226819
1614342314595618819
1485330333713186819
1463872315049975819
1473630163690786819
1471971881368567819
1428100180428066819
1550848061533986819
1512727104034594819
1471088914328866819
1443871057501474819
1475893360170786819
1504840830716194819
1419353281109794819
1400006332556578819
1428899902512418819
1453113160534306819
1446874827286007819
1445750006225399819
1410067332328738819
1549483553473314819
1481752063239458819
1419933471317794819
1465398496845090819
1466589323910946819
1449074802220834819
1430656876199415819
1473587265658146819
1478747290965794819
1512536532196130819
1427058001173794819
1428941821267234819
1479662590141730819
1571579530304802819
1435406735871778819
1393777569162530819
1472577389192482819
1422029978682658819
1471380584324898819
1511368475629047819
1482718059420962819
1480605127929122819
1471643730750754819
1398460210583330819
1504186537323511819
1475224143650082819
1437462783801634819
1417412600833314819
1388332385452834819
1380098270735650819
1424662359914786819
1508395493394722819
1436820583845666819
1490738571577335819
1488102929718562819
1558019986043682819
1511522792256290819
1482955370477858819
1468576108262178819
1427354401291767819
1512674376281378819
1433969148707618819
1416016904163106819
1554200942228258819
1434544047163682819
1482754519238946819
1526339158976802819
1550165475996450819
1480489759349026819
1477284136742178819
1436049400745250819
1536868189463842819
1487101577760546819
1484358892364578819
1475130755365879819
1392415645556514819
1611842483008290819
1485604614422818819
1435711443190562819
1490277810300194819
1479192513558818819
1439085283157282819
1465732504988663819
1445846024061431819
1486364762845986819
1477365595146530819
1476987589966114819
1465822148707106819
1481581347986722819
1461808810515959819
1436405665564663819
1421962349527842819
1508069567138082819
1485779406413090819
1480637037669666819
1468948091646754819
1461434541911031819
1421552528865570819
1408397361542434819
1507896323315490819
1501428486111522819
1481694409368354819
1475062848019746819
1474487112053538819
1385895358400802819
1601873957950754819
1556445416119586819
1476613155950370819
1474414410814967819
1448031542043938819
1432479024580898819
1554167319487778819
1544758074728226819
1471494579203362819
1471253315317026819
1449872130917666819
1614529606064930819
1577664067329826819
1477735434939682819
1473693835419127819
1453674197411106819
1445119795431714819
1432078702796578819
1411439028059127819
1571794046498082819
1543986467936034819
1484075846189346819
1480892574240247819
1475541713917730819
1437470786315554819
1435945920575778819
1430127697192226819
1578427862767394819
1538239300998946819
1480581218034978819
1416962475745058819
1551335952735522819
1483712243581730819
1475974214662434819
1472706025602039819
1413519364167458819
1579016590158626819
1477734872269602819
1466191230900002819
1465304918462455819
1439987336318754819
1611865861320482819
1510038894011682819
1479090257412898819
1472719199877410819
1553454271798050819
1475633893541879819
1426655298710818819
1523032323733794819
1504535765518327819
1390517321060343819
1458490677264887819
1446150192076578819
1435948266177314819
1544412498161442819
1487068231735074819
1482860770715127819
1436327955391778819
1377641508212514819
1484919017379106819
1482738526743842819
1384821711019810819
1473851832422178819
1436100704213495819
1430549315584290819
1545003673469730819
1480897569261858819
1479636708115234819
1486352057804066819
1486371048828194819
1514570207347490819
1438895307941728259
1479834965831520259
1478746646859104259
1474179111090229259
1432432597989216259
1379227738725216259
1482941375486304259
1420962928304480259
1528442066648416259
1471780445197152259
1511392752503861259
1462416448924512259
1432872892426080259
1484296898865504259
1458958640845664259
1475307126612320259
1598029519855968259
1437932641869877259
1410258323237216259
1511831365112672259
1479264911683424259
1510771546813792259
1466010457119072259
1449017272417333259
1505598448422240259
1462357325554016259
1466778770954592259
1434747217311584259
1400656609450336259
1428506608443744259
1448312552220512259
1617046792906080259
1468425208897888259
1442529233201504259
1433866726664544259
1487190628362592259
1439326743257440259
1409920615801397259
1426635769637216259
1443193453735776259
1473818960571232259
1424987789800714259
1477152608070496259
1377609173735776259
1381626687826272259
1387073175901536259
1481388098038624259
1411698452707168259
1471603585347637259
1475868325439840259
1559036581570400259
1479501532278112259
1409511290326880259
1570410096840032259
1506555331043807259
1479324015088992259
1476929313719136259
1511969748543840259
1425855415087157259
1487012119748960259
1416038608839008259
1541838269096288259
1435267405899616259
1504820023759712259
1435280408644448259
1471173825324896259
1453198205752160259
1504318248120160259
1504273034307424259
1514660509185888259
1505677926397792259
1447908690401632259
1478901698588512259
1461254227343200259
1487373751784288259
1549613685823328259
1484550010540896259
1479852617601888259
1525556619177824259
1486373114434912259
1478208256824672259
1479914551743328259
1451282339129184259
1378621348663136259
1598949952637792259
1477132932309344259
1434330163949408259
1418645728323424259
1399273353576288259
1553018109207904259
1490001361081184259
1482915064135008259
1458833842282848259
1394190747130208259
1380178635567456259
1562882304661344259
1544713303531872259
1481123872346976259
1469110595811168259
1466540956954464259
1505153072359776259
1478792023679328259
1478024581474656259
1473833135590752259
1558165320036192259
1502556681967968259
1483513067556192259
1474103938576224259
1471979730945589259
1445523966949429259
1409646205949280259
1508780883972661259
1489951519340384259
1489023539042656259
1483781135180128259
1481080066578784259
1478779283724128259
1474101587408736259
1438494355120181259
1436024372129632259
1483352299648864259
1479873095833952259
1475656487922016259
1470897294535008259
1456210162524512259
1397809483045216259
1374984569204576259
1372617784467808259
1513418398822240259
1478003552610144259
1452812998997856259
1476601891077472259
1427892806018912259
1402423440397664259
1532390640121696259
1485164311668576259
1476849227665973259
1549469577310048259
1484277197087072259
1412871721510752259
1550922837736800259
1508979114036064259
1446944169453408259
1395907384355168259
1541459812826976259
1502095217234784259
1481817336248160259
1468181260824629259
1479070131808608259
1473251514902880259
1471457729319477259
1572263512809824259
1475224532197728259
1466436433091125259
1427604496490848259
1409535670251573259
1379828809642336259
1537132947018592259
1504065997061472259
1486048574957920259
1480304474690400259
1477664995500597259
1480889875909984259
1467088481218400259
1456577944982368259
1549498354584928259
1504552724767072259
1571374916007776259
1505383307734880259
1480245713418080259
1479895821017440259
1385236276555616259
1396343546949472259
1466818385191264259
1429905538570080259
1425401277123637259
1511790480236896259
1480946820909920259
1479235066270261259
1479097237045088259
1447911480138080259
1479500664971616259
1377603738211381259
1504900026396512259
1469390652630880259
1532122484522336259
1474738038022496259
1376326311300448259
1485436100428640259
1477639040329568259
1502330805745504259
1483195917989728259
1428563905224134661
1468339143440838661
1427030561374150661
1389754204735131661
1375074326131654661
1440733333994950661
1398204387386822661
1469855686838427661
1567870171406278661
1561699890660806661
1475224385598406661
1407673926176710661
1508879416251846661
1405216577641926661
1436742338965958661
1481755396494790661
1429715360354246661
1490596312999366661
1484160810671046661
1474869993649094661
1472924753417670661
1449774332490694661
1441061682080411661
1477303147735494661
1576571467936198661
1480661593948102661
1463946508961734661
1489629146380742661
1430923290542022661
1480248613586587661
1476919697954246661
1426376166563270661
1537863710345158661
1530733524487110661
1398630836430278661
1433908067414982661
1521387850423750661
1489797783506886661
1478630360418246661
1515700168926150661
1507127571074502661
1503655295800774661
1483820183080902661
1512567420724166661
1485835930753990661
1468900961963974661
1381196252231110661
1474108894192582661
1384170429070278661
1470138517670043661
1462972856199835661
1426329029926342661
1553217362656198661
1450920039075483661
1478569784182726661
1475554452568518661
1435453705663430661
1519359166493638661
1514630214340550661
1506979115781574661
1415368146878406661
1475978048767942661
1411837335784902661
1395390919176646661
1518966940349382661
1514631693054918661
1512476217005510661
1480335692484038661
1420860079037894661
1409493880211398661
1568265611742150661
1476419127321542661
1422917560153030661
1504884246728646661
1424842814257606661
1402510202046406661
1528180501357510661
1509493618180038661
1395473685348294661
1393964609523142661
1459312111918534661
1399539966787526661
1524560304776134661
1614066594908614661
1571915135442374661
1422530646753222661
1480367201102278661
1474429209216966661
1478897455005638661
1475897367329222661
1376581778757062661
1473929970124742661
1394625862964678661
1484224867989958661
1415087770872262661
1520051227064774661
1438501284697542661
1549806744703942661
1482098357313191936
1538037635188391936
1527429807440551936
1480312197226151936
1516939624807079936
1483637150046375936
1447281025994919936
1423158657647271936
1594136164776103936
1483865378266791936
1592762851852455936
1589279498213543936
1599323755599527936
1555283167653031936
1592614199951527936
1450294819276967936
1560992538051239936
1476182722267815936
1473885009325223936
1483815059835047936
1510065803835559936
1387149568765095936
1432921654594727936
1570906825272487936
1556693463860903936
1582407003166887936
1568329462688935936
1440877128141180936
1514027370478460936
1458808945389223936
1410839640232316936
1398850731650727936
1614973161753255936
1521055509742247936
1446594681664679936
1392901181421223936
1376222190979452936
1478046399300263936
1473039912672935936
1456418703067815936
1558411633197735936
1438326906433191936
1387289775741095936
1518745155280551936
1454188493484199936
1560080001306791936
1553022241939623936
1484131273329319936
1479046515662503936
1398216845069479936
1435335340236156936
1422878592413863936
1612256394966695936
1427977092940156936
1416836343628455936
1574387497836199936
1403933548315303936
1604254533747879936
1485346592995495936
1455563024148860936
1438415111534759936
1416836320081575936
1393579243456679936
1595088962913447936
1527811065135783936
1480622821395111936
1455683880258727936
1578934579473575936
1554481114521255936
1474213394412711936
1437663137239420936
1405642956288167936
1604400984708775936
1548490726782119936
1524215314132647936
1462535903876988936
1417427369489575936
1537114272484007936
1449481728805031936
1404146961821863936
1386248705947303936
1436205521426599936
1423137930005159936
1575082383698599936
1530627804202663936
1389975270447271936
1486752845777063936
1603764570178215936
1404219355466919936
1429391240823463936
1426228903572647936
1487878533644967936
1444328614623911936
1614267048887975936
1580752031748263936
1582476093621415936
1394929032924327936
1555168586947239936
1415558528404647936
1512272318369873936
1537075408268455936
1568671759402151936
1474779601666727936
1542314143319207936
1471317843123879936
1548629473544871936
1446866470055591936
1558230689501351936
1474430500676775936
1394477009020071936
1606255560902311936
1512062343332519936
1550008108239527936
1511217139805351936
1375121699746684936
1537021285921959936
1463637428258983936
1569930744268455936
1549117481062567936
1486134949497511936
1383027133266599936
1550438247532199936
1480296690842279936
1596970470359719936
1543356612844199936
1545621679715495936
1489429754058919936
1478569240923815936
1580297912205991936
1476207292827815936
1523306295234727936
1601996900663975936
1487287249049767936
1477669908913831936
1528847976562855936
1431081991873703936
1598102803951783936
1540433240443559936
1531331367027367936
1483727848460455936
1483636586323623936
1559273578163367936
1529903435297959936
1477556581969575936
1559402480135335936
1487492025825959936
1481337346960551936
1435482563922087936
1604399207674023936
1488897813564071936
1484217444478631936
1393280198586535936
1381884623861415936
1553033847998119936
1550531979313319936
1541031307706535936
1517348297052241936
1488512218832551936
1601284078569127936
1598445375521959936
1568301439088295936
1475685993952935936
1456364913216167936
1543745694699175936
1504660828171431936
1482752656343207936
1475613886027943936
1473322602349223936
1437937412987047936
1541576100794535936
1537627947833511936
1537205861608615936
1553523107373223936
1537224558637223936
1516925662539431936
1481664114795687936
1382982485026471936
1570846108112551936
1522257113791143936
1501135639974055936
1490362552144039936
1488511046482599936
1484933441070247936
1478841452566396936
1473784095805095936
1463134208885415936
1462708657934716936
1401883394087079936
1380945131960999936
1564145795997351936
1543143080920231936
1541958431619239936
1483130823998119936
1479275802642599936
1478144531379879936
1476356104296615936
1470130399967911936
1580193542827175936
1546567057000615936
1540922201616039936
1526703362225319936
1502593607169191936
1484021174254247936
1480565184913575936
1428435905954471936
1383223539239591936
1556305006571175936
1544542187597479936
1537118300395687936
1526446682879143936
1479112952158375936
1478979531276967936
1477765189651111936
1449127136581799936
1421617163455143936
1409559057778855936
1404105942501756936
1606816356237991936
1561034693553831936
1557563934256807936
1529167561660583936
1527054277054631936
1509736502800039936
1486089924239527936
1483954362732924936
1481407936588967936
1479866885349031936
1479334395278503936
1478108952932007936
1477696929874300936
1474226736384679936
1470815174307495936
1611889121886375936
1598043389429415936
1597636120741031936
1550890336574119936
1545417688712871936
1530590663548583936
1527017663377063936
1483820808543911936
1481842070738599936
1481349682550951936
1477306016442236936
1467982587096444936
1432460683761831936
1419910419787943936
1598351930950311936
1580382092147367936
1577609637201063936
1575307328982695936
1573043839107239936
1572892341371047936
1559520359338151936
1538259593473703936
1518064329672871936
1503310699572903936
1485744247680679936
1479842331960487936
1477820051671719936
1475012019954855936
1434651598379175936
1406075978129063936
1599118967850663936
1558343479561895936
1554609134669991936
1518713746176167936
1481288003406503936
1477838992016039936
1475756877011111936
1474099272387751936
1451579322213543936
1419346956745383936
1395460222907559936
1602016011485863936
1601669462578855936
1598313007503015936
1569844304398503936
1556008100468903936
1521546672702119936
1520841314237095936
1505096450669223936
1501084890695335936
1484414898419367936
1481465608285863936
1481081996411559936
1479097967080615936
1476151328523132936
1474006423818407936
1461806679037820936
1376643126933159936
1616300564132007936
1604230505662119936
1601730537391271936
1579388539787431936
1578461056283815936
1564240991867047936
1544682491180711936
1529894547789991936
1527589830401703936
1524169787647143936
1523789970137255936
1516979196383399936
1515966029691772936
1490694111665532936
1489971714645798936
1487456420463271936
1481732923128700936
1477054385918119936
1476310562778791936
1414642351327399936
1381795532541095936
1604148046370983936
1584654274566311936
1581681444862119936
1542943903418023936
1529211704378535936
1526635334154407936
1524945412532092936
1521411237514407936
1506358875716476936
1506231195293863936
1439179460805287936
1430099166873767936
1374063786622119936
1616671707615399936
1580190460580007936
1551630479341735936
1549458042793639936
1536885717523111936
1529590488667303936
1528596023362215936
1510152492406951936
1484096666127015936
1478829641473404936
1472937988422311936
1438351962525863936
1391090308255911936
1599855077681831936
1596161558555815936
1585108812847271936
1576220359673511936
1573788460464295936
1552480882694311936
1532228856677031936
1526941225076391936
1520036651170471936
1485445698371964936
1476645612959399936
1476387851436711936
1474191330024828936
1443299282879143936
1388121058742439936
1615095555310460936
1572664239457959936
1562035857883815936
1559563236286119936
1544652175543975936
1541640575291559936
1538469833070759936
1531472526559399936
1529680814052519936
1525559336407207936
1524078455452839936
1512389235977895936
1506551416277671936
1489753256876199936
1485690440468860936
1479795362613415936
1479110934006140936
1474377107220348936
1473632775022460936
1471555763545980936
1464234005008551936
1460295640034983936
1396376030823079936
1616980219121831936
1616519619543719936
1580749847522471936
1536790294485671936
1518732927424679936
1482010777737383936
1476827353485479936
1476751968341159936
1417765965215911936
1381151450563239936
1593314200880807936
1561989216644775936
1556488952911015936
1545759691149479936
1503421334507900936
1481453139664551936
1480739573042855936
1479261955676327936
1474454964990844936
1473169561109159936
1413105706912423936
1388407935504551936
1560790261768359936
1559721012152999936
1548723323500199936
1544369492926631936
1523697703862951936
1511972056866471936
1483079014206119936
1481292453315751936
1474698924753575936
1468620606396583936
1614095670314663936
1593919625489575936
1561713304006823936
1561483898047143936
1557706790523047936
1543622614375079936
1538143772789415936
1507855119978663936
1483401651931303936
1477895829272743936
1477008617756839936
1474435550136487936
1471593951756967936
1459521437052583936
1413601895877287936
1410965851033980936
1386181245764263936
1379163207315623936
1596458275788455936
1551310932097191936
1525553719055527936
1509999111952551936
1485573767418023936
1480254406037671936
1465792320150908936
1436444873343868936
1433393774999207936
1416355394998439936
1567238281087143936
1548683310909607936
1537567031754919936
1507501542538108936
1476616969390460936
1475391923804327936
1473011150329724936
1471098307070119936
1552702274090151936
1517722330625191936
1510635884365991936
1480767673352871936
1478022306417020936
1436036394430844936
1386412039376039936
1595797155360423936
1550500458103463936
1530471677435559936
1525978530546343936
1489080823739559936
1478846267535015936
1476420546170535936
1475891988016807936
1393610004482215936
1597380525819559936
1569381688563879936
1557663955295911936
1550249055191719936
1541896791410343936
1515596709069479936
1481327864133799936
1341989257968295936
1601602385675431936
1557516747372199936
1517942524312231936
1506201309095079936
1489606943144615936
1487373582170791936
1476042856980647936
1429299760310140936
1577494205542567936
1562277002576551936
1545781387818663936
1537446659176615936
1529626232408743936
1527342519637671936
1516748417942183936
1512349394917543936
1471742230805159936
1599386061259431936
1594591765834919936
1585698957438631936
1545629677825703936
1532012366543527936
1521732000800935936
1487894981759143936
1476218574750375936
1473958430230695936
1416815101730983936
1383202826386599936
1611451620218535936
1604225008599207936
1543854883488423936
1515933157039783936
1503964114942631936
1479192086796967936
1475926759690407936
1472694111450791936
1451051908039335936
1436359461975719936
1387640273388199936
1614634228964007936
1553457441525927936
1552912784261799936
1545900253244583936
1543204987617959936
1474004925193596936
1436786599556263936
1377587416173735936
1603401789415591936
1551393991400103936
1549112548313767936
1488921598744743936
1476931661711527936
1448484922772135936
1426086527826812936
1420969295228583936
1603478150498983936
1598402248651943936
1585269108689575936
1508156130677116936
1478128989172604936
1476663687586983936
1473954731492007936
1455590182036647936
1427642702439591936
1372934753523879936
1601379108914855936
1573765059540647936
1549791564406439936
1542915675760508936
1542204491574951936
1381738041044135936
1574142777172135936
1550903311871655936
1522336871430311936
1483601238398844936
1463084715880103936
1607098537090727936
1553936771020455936
1536796492312231936
1478731154542972936
1485915974205607936
1481338032787623936
1435787171458428936
1548043376162775040
1464028442073047040
1404654679292887040
1585522781860823040
1594133486876631040
1559876386793431040
1617468317819863040
1486118484098519040
1489683062137004040
1482197094228439040
1479992874158551040
1577077658126807040
1525904104924631040
1597452065760215040
1478496400572887040
1619128818874327040
1521604899053527040
1506376512240599040
1428856664401367040
1601921602203095040
1468357945243095040
1562282604887511040
1511097422960812040
1507987988852183040
1516854557720023040
1528497036726743040
1562412176367063040
1489056495794860040
1472975894792663040
1429814477705388040
1478754720349143040
1451893337104044040
1522303237466071040
1390105077684183040
1573336128937431040
1502817843020247040
1428539398212055040
1560328340073943040
1417895685660332040
1520149430015447040
1446223739423703040
1483577136631980040
1449496442834391040
1483424146042327040
1464198204321239040
1450141296207831040
1530356348856279040
1435887199807959040
1484101497344471040
1443184330101207040
1451193660544983040
1417249477061079040
1513912162758103040
1398208776205783040
1418655638138327040
1543136803737047040
1430314848789975040
1419682348556247040
1504697093054935040
1554203943160279040
1542137223948247040
1521976420620247040
1476569135740076040
1442169018421420040
1433590117961175040
1567996232479703040
1481443332719063040
1456644894861271040
1438094496391127040
1381602797880279040
1577744108676055040
1447809630017495040
1426270549882327040
1420877683190231040
1596663103873495040
1596575948639703040
1445737358972887040
1420881943810519040
1601411009360855040
1545054212618199040
1545097156230615040
1516248118723031040
1520059170116055040
1399737635141079040
1578283304608215040
1614244815633367040
1380176400343212040
1619358164050391040
1418097337109463040
1404499970816983040
1505844383211479040
1404505407213740040
1523638857199063040
1481620401969111040
1527498749316055040
1593256474209239040
1476305722853847040
1380397559034839040
1472295491140567040
1440128278665175040
1482048194762711040
1544681871761879040
1477758385042903040
1471635039808983040
1402420685704663040
1481429452433367040
1549544946990039040
1503765965263233040
1441189604644823040
1614061823614935040
1530317702895575040
1588319057207767040
1477575594481111040
1521440105344471040
1548323251587543040
1474170717772161040
1567509618909143040
1549815633507799040
1488032205809111040
1476976518433751040
1537166236022231040
1484830018551255040
1439710074990039040
1551081256640983040
1525137805474775040
1483733074340823040
1537285679159255040
1527762559964631040
1513168519306924040
1426685488027607040
1596130952815575040
1528175006655447040
1524568521988055040
1577466898669015040
1563641899671511040
1519449640336343040
1545481575034327040
1542897963218903040
1483374193270231040
1595149890513879040
1385144464096727040
1501653937434284040
1545398551366103040
1564306040010711040
1455544152989569040
1392793145486807040
1388094299963863040
1553552989398487040
1528922312895959040
1516575708013015040
1537054146406359040
1450898492663255040
1391707794617815040
1379915555155628040
1542241663153623040
1530589201506263040
1523389936790999040
1441365796526039040
1573124199266263040
1524226532708823040
1606066410492375040
1530576798332887040
1475371957138903040
1478580415531479040
1548944308505559040
1536979184974807040
1575578373862359040
1564137300426199040
1543849442834391040
1532900839630807040
1476686108758999040
1606639118515159040
1545535142344663040
1488759278001623040
1488479041669591040
1487883841218007040
1482901509553623040
1479378705877463040
1478403308561879040
1474889499192791040
1465663043359191040
1453018418161111040
1445915467097559040
1376437381436375040
1598994026782679040
1568325066663895040
1562695783903703040
1557580821451735040
1541104720936407040
1537532833505239040
1525487720751063040
1490454196587479040
1483100112398295040
1479168037844439040
1464606803635884040
1410539841453015040
1392193135208407040
1375207271697879040
1606840308360151040
1578188287339991040
1551643700568023040
1524147155048407040
1482145257974231040
1480523796670935040
1474485810804183040
1465470172752343040
1409475919018967040
1546585518904791040
1543343376375767040
1540472017933271040
1532304968295895040
1531756690634199040
1524962060081111040
1481812773210583040
1479862102907052040
1457326781434839040
1446391804660695040
1416404315212759040
1413794270914519040
1375255564717015040
1549909912871895040
1543457836436439040
1523777669917143040
1518937309126615040
1507619010271191040
1503330977778647040
1482157813048791040
1476538847592919040
1415773661991084040
1617235275742167040
1552868878476247040
1537090821647831040
1519522600212439040
1515723471682220040
1511237050552492040
1509302259561431040
1485339264049111040
1482109169612247040
1479145610829783040
1476890035651756040
1476379703686615040
1470924800923095040
1389621147730391040
1388178790778540040
1375513844588503040
1599855403982295040
1599642703087575040
1575031759452119040
1562487221160407040
1556585167925420040
1542188919072215040
1530313981549740040
1512599252492759040
1487193138623959040
1479878587629015040
1479157536724951040
1478821581778391040
1476097761938391040
1474453329329623040
1470071729519276040
1464216169267798040
1454048048909271040
1428132384604631040
1585539831412695040
1584980033571287040
1552847951625687040
1548067537841111040
1541458051558871040
1528285370147799040
1511486714983895040
1511471124848300040
1511254081251287040
1505526164818903040
1489012080464343040
1481313380904407040
1481046814430167040
1480159913255084040
1477506141169111040
1458900883689943040
1428173585819095040
1377748160941015040
1606018819016663040
1558389470591959040
1545375912732119040
1537372542381527040
1531725008778711040
1521548594255319040
1520507859552727040
1503093790348759040
1478382739904684040
1476204605843329040
1474356228247724040
1473785130296791040
1472367704254423040
1574123805685207040
1558107179038679040
1545280069072855040
1540418993126871040
1527062436083159040
1526890306578391040
1521596643321303040
1518678932337623040
1503097592959447040
1440360629420716040
1405224639593431040
1611350190744535040
1598325730424791040
1598007825326039040
1594937448739799040
1561553035398103040
1550077997507543040
1522724910992343040
1516804619506135040
1504026026791383040
1503821061321900040
1486674514927063040
1481731339367895040
1398198576526807040
1390103623477207040
1378120556814295040
1604631185849815040
1603908707875799040
1584431216052183040
1568036846680023040
1552410815810007040
1549087136984535040
1526725149046743040
1524070965969367040
1617338208248791040
1614015844580823040
1597471348569559040
1573508334073815040
1552495231655895040
1544759857001431040
1538445537938391040
1524434552927703040
1524214390194647040
1505866531842007040
1486342295150551040
1473047618855084040
1466330776887255040
1412688703978455040
1384851553518039040
1606416790489559040
1589617764494295040
1575792686602199040
1573889875006423040
1573046882917847040
1569873694842839040
1554045163478999040
1544973006430167040
1543298328473047040
1541511364375724040
1537836742522327040
1525423596050391040
1489025416144855040
1483292620533207040
1480614238787756040
1479797844596908040
1478534912068055040
1476773240315863040
1474961899628503040
1473720851958743040
1458997053715927040
1457212773310636040
1430973022094209040
1418070676695511040
1384988075533783040
1563533160532439040
1553475716347351040
1552493093118935040
1551386948014551040
1502850343570391040
1482399718886060040
1482014365712855040
1477159166435287040
1474013836617388040
1470697844529111040
1466507963821015040
1461627405588652040
1441486683573207040
1437661530426839040
1389394895509463040
1572669943963095040
1556065517726679040
1540458147130839040
1540445722486743040
1536851977774039040
1522280209235415040
1511500062135767040
1504376624003031040
1488454493457068040
1488087237594071040
1478411598976983040
1476984705505452040
1474433024880087040
1603610952494039040
1579152162349015040
1577586380661719040
1554494841748439040
1550649182809047040
1550339809834455040
1542417701016023040
1523879602053079040
1522380973933015040
1518832677687767040
1508793549332140040
1477731292305367040
1474645734674903040
1538928360629207040
1526486100336087040
1521028844139991040
1474281240606167040
1439032917053911040
1397861436991447040
1379655203117527040
1356863161522135040
1606626715945431040
1550916963165143040
1520756752186327040
1518637944428503040
1511040766121943040
1488911356145324040
1484525781669847040
1482465504337879040
1475654104345047040
1474449422025175040
1472694727128535040
1438299127025111040
1426424480469975040
1425452706924204040
1607307905895895040
1523452572278743040
1511834887841452040
1490591472441303040
1480332075429335040
1478849616066007040
1476876256838828040
1471775158893527040
1418363695638487040
1561842704480215040
1560380292061356040
1546595766805975040
1530925004313047040
1516967359013335040
1510989809690583040
1481713288132055040
1480508045314519040
1479290057722839040
1466462016269271040
1422481309402796040
1399956321089196040
1396979906140119040
1337257495975383040
1604043335869399040
1556274714422743040
1525552817699799040
1515136651302871040
1513231097760727040
1508771030214529040
1484683928409559040
1482907078675116040
1480587583486935040
1453206442715095040
1437534153298391040
1387480332023255040
1606860502990295040
1570388917878231040
1531457457624535040
1528859597829591040
1522210298186199040
1512748815853527040
1488968909789143040
1587634667875799040
1574527856176087040
1515783537621975040
1479625322673111040
1440182132479959040
1401238789465559040
1612537247752151040
1553460770809303040
1546128216842199040
1537891375739351040
1530692779747287040
1529945077019095040
1513168608603607040
1506332186630316040
1482485086587351040
1436048765878743040
1596324729753047040
1562945705861591040
1519171274039255040
1479089723717079040
1478426748102615040
1477836089545175040
1476426396406743040
1465131448688599040
1436448793252311040
1422282048476119040
1556228975332311040
1541985336884183040
1445742330883969040
1435911584765911040
1377904808603095040
1612373625167831040
1586410592734167040
1570095965775831040
1554537822727639040
1512845264989655040
1474760179707265040
1474252672911831040
1420458935367127040
1412602214967767040
1381717246527959040
1596528637939159040
1556760718124503040
1551025713582551040
1527845228555735040
1477710029482455040
1574033594107863040
1564300099467223040
1552555992289751040
1542663251011543040
1541543724169175040
1478416508133036040
1470597493494743040
1596826062981591040
1588064284428247040
1563602049266135040
1482776253518295040
1474091126382551040
1417820133679063040
1617300948770263040
1603352967100375040
1475500943412183040
1507327015824855040
1481154371102679040
1481188120640983040
1555257829359063040
1580931269923287040
1528801191794135040
1490796490536591363
1423336958470799363
1484232326825615363
1373827289939599363
1435320836890767363
1398428143166308363
1475950030498447363
1384211860853903363
1526313937720975363
1574191729024143363
1392745382057103363
1524431617359503363
1506590985123471363
1380898133882724363
1481294717153423363
1432825587446415363
1471163581999759363
1512822271366287363
1472541365095567363
1419287173724004363
1397406662823055363
1379756853043855363
1379253141733007363
1478892471132303363
1458020377788047363
1444120522560655363
1474457137040527363
1438342153336463363
1478491225753743363
1418714642629775363
1465331022703247363
1393656946306191363
1486525704162447363
1459595955871887363
1507763114351247363
1458380123024015363
1551333346428559363
1386359130982543363
1384608875136143363
1380715287792783363
1550878788430479363
1525163660137615363
1387653599082127363
1490644107668111363
1487546444294799363
1525166432983695363
1432960477789839363
1481419160848527363
1420048566832271363
1399582430055567363
1488940508462436363
1531658284750479363
1443964787361124363
1490081146914447363
1484984452740751363
1484211978516111363
1476150254290575363
1476281293478543363
1436675975857807363
1485214826330980363
1516866748905103363
1478810551895695363
1382592754912399363
1489475547088527363
1474126521275236363
1458188374964068363
1549069063472783363
1472481388687503363
1585289270314639363
1561479008327311363
1515981616283279363
1515057737549455363
1457847583255183363
1485799575797391363
1457761515637903363
1425193157030031363
1481077052036239363
1479502301677199363
1468865055802511363
1429760108230287363
1397956043682959363
1514839808614543363
1511689197207396363
1483231894451855363
1477341090927759363
1475678149941903363
1438414405545316363
1427904450300047363
1374018877881999363
1473148538876047363
1422666276372111363
1548444426439012363
1516572848889999363
1482107695482212363
1435969900653199363
1429474875899535363
1531352429287055363
1515761255830671363
1508718278373519363
1475694123587940363
1473531148072591363
1468298847310991363
1424473319156367363
1401732120167567363
1476906618289807363
1474353514071695363
1389042255512719363
1546366495063695363
1514717925810319363
1481789731646095363
1475162066663055363
1562825783000719363
1524702123644047363
1485353480298639363
1480527365994340363
1478019492638863363
1416089801246351363
1387466960129167363
1513781212053135363
1483905894173839363
1480163297840271363
1478846991446671363
1476173369540239363
1549861313718927363
1540620980682383363
1473438309296783363
1466797396839567363
1389818239241359363
1436038357658767363
1406702360437604363
1396351410975887363
1470741123836559363
1420169922466959363
1417149280763236363
1403393943631503363
1381120830747279363
1541869007459983363
1512796074779492363
1510434333034639363
1501188627765903363
1480725832058511363
1476709574497423363
1439014991554703363
1513273617907343363
1480892787675791363
1480890253657444363
1431657875185807363
1454325335667855363
1379047531116687363
1543282747866767363
1485750460510351363
1481668904963428363
1478462762682511363
1527474404619321363
1470920577611407363
1420536612203663363
1383001563346575363
1506064187927183363
1483148820422799363
1426029579584655363
1422158320027279363
1538637856754831363
1480838617744527363
1478843387180687363
1435228734215311363
1562431208570511363
1504179920221753363
1559656527371407363
1531647858146959363
1507325360614031363
1421179960673423363
1417137543435407363
1511465475317903363
1480718825691791363
1475253325612388363
1486956396172431363
1475981583828111363
1469734528579215363
1431029739041423363
1507832941069668363
1483165166674063363
1472739898432143363
1472501881339535363
1572978703080079363
1545719852995727363
1413163775260303363
1488140931790479363
1470675947347087363
1380459512281231363
1486709922171535363
1390679974118522885
1380300025947770885
1508121576314703885
1428755270977658885
1417984549225594885
1438016996474490885
1393513880781946885
1477067116360740885
1442906497516666885
1477066588956282885
1485825474722938885
1478861169628794885
1428355190357327885
1373974830303866885
1465420578932858885
1399149825522810885
1394061621337722885
1479177229947002885
1506689643827322885
1445704711986810885
1470938995802746885
1389760785379962885
1483487114591354885
1407706625096314885
1432417632418938885
1414372274245754885
1611458694914383885
1543592356363898885
1564054233007226885
1432426509726330885
1427732361911930885
1377465944365178885
1482757820915322885
1399521736228474885
1480624560894586885
1475974508016250885
1474108719592058885
1473063620078714885
1556096096828538885
1490335814395514885
1475526189502586885
1474734408276090885
1516047626935930885
1482747656237690885
1475652014579322885
1424863398521679885
1478479695540858885
1391174441275514885
1383735527791226885
1530282567542394885
1481810936382074885
1465402295424847885
1435632047276666885
1516074054305914885
1588923158253690885
1544711785315450885
1512515736543055885
1505688313600122885
1504077078861434885
1486048391494778885
1477717992565882885
1465026223172730885
1441424707257978885
1413883548784762885
1374468932778618885
1552659441501306885
1471679327859322885
1384563957252431885
1509213124808826885
1503720727127674885
1478194226009722885
1509200463018618885
1479749391732858885
1478442793244794885
1476708995704442885
1522341583529594885
1474422494840954885
1426523961018490885
1543887578889338885
1504237599594106885
1485708690464378885
1484669171107450885
1427664913766522885
1503475239644282885
1473303237000314885
1456645335867002885
1486675600664186885
1422621441271418885
1487188950967930885
1476417767985274885
1472820529367162885
1422632100985978885
1532766858545274885
1480929635168890885
1428734262342266885
1383282531252858885
1509676784559738885
1425924905250426885
1540440806598778885
1478134916760186885
1411322175974522885
1383889261225594885
1506218653100154885
1477204787338874885
1484738552600698885
1425377420908154885
1527300112711503885
1455229863162490885
1510020570271866885
1482622741257850885
1452580837271162885
1413366682106490885
1484661362424954885
1503851768911994885
1482439286360186885
1424455459415674885
1467383910766202885
1459867534870650885
1481860579501690885
1458946296987860996
1425613433681108996
1485063965386452996
1397792425607892996
1436382225231060996
1512856208121556996
1458234587843284996
1483375730843348996
1488544532606164996
1432494120602324996
1472782068736212996
1432922352929492996
1440435258386644996
1387117187819732996
1470095863917780996
1490663696770772996
1424896254245588996
1410252277433044996
1471576668296916996
1425698579889364996
1374260995108052996
1416622572633001996
1374286142166740996
1487758585907924996
1423349340807081996
1420510117200596996
1434936369751764996
1439881878274772996
1478051842609364996
1506049799040212996
1393177726778068996
1439606770993876996
1470795579017940996
1413127961943764996
1473849975188692996
1481336517306068996
1476013827787476996
1467151104051924996
1445419768408788996
1439311007218900996
1472829673780436996
1464969965417684996
1476318857493204996
1545866521557204996
1410033292267732996
1386444433554644996
1480729744635092996
1475677909385940996
1427901578736852996
1374000106173652996
1478750343714516996
1509767993223380996
1509105797120212996
1507037189737172996
1479140540755156996
1479115395894185996
1383805303481769996
1525521260427476996
1511075667768745996
1474464246368980996
1474451456665300996
1420440618850004996
1544720676719828996
1526866946263764996
1489536374286036996
1452697884621737996
1501890357092564996
1474716502322388996
1471567349602004996
1421040557720276996
1511998469652692996
1488542628283092996
1482973737834196996
1457042988744404996
1420711040615124996
1548721363258580996
1487207256718548996
1476691928448212996
1487275478977236996
1477420408907476996
1458390665067433996
1514220318834900996
1490355825642196996
1488302905186729996
1485678519636180996
1481477340525780996
1480667970204585996
1478030184053972996
1476572710666964996
1476465954137812996
1412552380307156996
1483509935384276996
1472219394461908996
1530264108519636996
1489176025334484996
1479573688257236996
1474559526800084996
1455750850773716996
1488316960089812996
1429064852497108996
1416988444476116996
1510752792079572996
1488520228451540996
1512054333084372996
1483414925972180996
1471045558307540996
1435444215496916996
1464663699436756996
1505885306981076996
1473294492472020996
1454194880599764996
1374081617615060996
1508761332799188996
1406278975878356996
1457320836784852996
1431774923710676996
1483563075974356996
1457879538281684996
1424367290112425996
1383279490776788996
1482188306901204996
1484627346422484996
1377772373508820996
1513223633250004996
1480071591291604996
1452374743026388996
1509422618302164996
1380181057266388996
1474783070922452996
1487586078458580996
1477398713337360398
1417930247631163398
1447658573945872398
1520887012647227398
1428045974073659398
1531367795782459398
1420153394619195398
1393912406082875398
1507436390488891398
1547961072136507398
1501289890767675398
1380686398198587398
1393593846500667398
1476990413378576398
1475943536914747398
1552944954875707398
1520906097145659398
1541815574040379398
1476892452011323398
1450882046625296398
1484223985084731398
1460216394541371398
1425250014616379398
1486695751329595398
1541983691185979398
1513977897937211398
1482670181507899398
1436610886127419398
1388989829942288398
1483546653789499398
1482362248815419398
1476274142219579398
1446261542480187398
1476596253450555398
1513096674234683398
1509818008021221398
1487513959766843398
1484717803458363398
1407765819438907398
1398306606434107398
1417180582484795398
1502273316295483398
1485697594483515398
1480924113531195398
1451900455739707398
1546323509512507398
1478602459832635398
1370431005346107398
1485413302004027398
1477017138120507398
1391215342685499398
1404146636897595398
1426663626325307398
1553513916873019398
1528761215438139398
1462100266736656398
1351205714455355398
1560406920808251398
1559906518316859398
1376153172968763398
1511314721206587398
1417524904958779398
1485080647601467398
1476167249664827398
1455617928720699398
1450426833124667398
1485609084774715398
1474415333339451398
1446139518118203398
1501530399499067398
1489139227816251398
1378588538191675398
1366146417706811398
1417858661398032398
1555992136469819398
1435018252946747398
1545514961924923398
1487495829141307398
1473306654489915398
1515080529535803398
1475378022467387398
1400988145039163398
1427793977776955398
1416088079635472398
1445866861619515398
1432050689874747398
1545141271978811398
1480931332188475398
1449712167574331398
1484214629844795398
1482367122403643398
1487058041992327172
1462779192744071172
1473373269072007172
1394840151315079172
1542605978562183172
1476693832855175172
1476706476542599172
1474540905638023172
1348710352100487172
1477925678859399172
1486894484457607172
1504209639931527172
1433594947207303172
1449096073868423172
1436850500981383172
1420696709110407172
1404963493565063172
1380692984979591172
1458937731728519172
1455959390536839172
1475859482907484172
1413770670081671172
1385284048503943172
1427353145999495172
1458408289042055172
1430008007262343172
1419396623529095172
1471658989809287172
1426548257581191172
1474030286711431172
1475602862361223172
1420924485310599172
1490493069644423172
1456844017581191172
1511372487006855172
1482560665973895172
1520862020966535172
1427813923634311172
1421881517358215172
1485279119638151172
1428857363927388172
1524791175252615172
1464330300629127172
1481977489836679172
1478456487127175172
1470943819449479172
1426404631584903172
1483568657406087172
1537819087153287172
1503263310006919172
1511957247085191172
1399652456892551172
1428184463628935172
1432812377918087172
1486652691912839172
1477092436505735172
1475920674669703172
1516399512968839172
1448749356539015172
1381609444904071172
1480854715135111172
1453365144197767172
1429256887015559172
1501488918197383172
1477030295840903172
1449378691730055172
1433134754988167172
1551263033640583172
1525492780876935172
1478099994548871172
1465729659103068172
1417932387523207172
1379660162785415172
1490300743286407172
1486813622688903172
1479477410559111172
1478582868477575172
1471185382108807172
1445927962856071172
1529100953919623172
1476229524551516172
1470387470781063172
1463842816816263172
1504465750425223172
1474528548803207172
1386550012184711172
1476258819000967172
1444757856624988172
1532780955248775172
1482369703855239172
1480721416005767172
1478130260713607172
1432399077648519172
1482451364814983172
1473718896872071172
1484352520315015172
1516590181054300172
1503750462314631172
1484606556490588172
1462748762439303172
1372845654570119172
1504057650190983172
1473412645986439172
1456288318455431172
1466822987139719172
1451176161044615172
1512549473527943172
1504479901419655172
1502971962267783172
1476685739727495172
1501192680428167172
1475384158922887172
1463920638280839172
1449286902796935172
1425646036027015172
1424451228608647172
1505135317426311172
1481051521882247172
1432841045352583172
1506561645811847172
1476003378069127172
1475968948969607172
1478727689443975172
1475150675482972172
1532723790224007172
1476357375065948172
1471804789696647172
1469369186879111172
1455995366751367172
1431424324460679172
1454883299445383172
1485367025388167172
1478110813521121297
1427430005181751297
1373057996419383297
1473857612953399297
1427292184873783297
1485674608758071297
1471782711375372297
1459187787496759297
1602354944799031297
1619279805706551297
1445161215479607297
1527419985060151297
1479236894424588297
1485668065970999297
1519062754757431297
1461337271374860297
1445084608136204297
1554502736623927297
1422192104785207297
1546163344809271297
1511395927952695297
1573091217629495297
1443963024386060297
1438611817794871297
1436537082361655297
1548051036090167297
1553396189843767297
1467182871479820297
1393033452992311297
1469555400215351297
1463292226080055297
1541968474360119297
1486501554240823297
1582935144007991297
1538181393456439297
1425584605625655297
1412812087051575297
1581387698819895297
1598078287070519297
1429018104533815297
1389077534210359297
1537111952169783297
1452664681995276297
1521074072620343297
1474404949811511297
1387035661258039297
1611926139488055297
1601938699012407297
1464540330171191297
1508411581331255297
1414780029825847297
1530138509658423297
1371866342593335297
1476157496968503297
1472088243147575297
1425170381669687297
1476264966655287297
1546229692713271297
1428642913555255297
1506317122514743297
1500964818932535297
1435026197809975297
1574574091033399297
1515189742312247297
1391092965238583297
1411703287443767297
1572620648958263297
1474463795678519297
1485915671884087297
1519515331064119297
1598861759049527297
1510900188180791297
1513927028520759297
1376881922278711297
1481339759096119297
1480444851447607297
1386621414518583297
1556303771570999297
1513214091627831297
1479148465515020297
1506531792995639297
1573749139090743297
1573302700577591297
1558802982887735297
1522664828912951297
1479721131674423297
1531903018656055297
1599205571931959297
1389040170960183297
1481339713688588297
1474398018078220297
1531763450510135297
1526233102875447297
1486224860904759297
1477076994772791297
1606576982430519297
1594519471632183297
1552618281147703297
1421149228823351297
1470961315715895297
1474248352682422297
1531315706133815297
1410842627751223297
1374671577753612297
1549546668839735297
1439318132091404297
1557598897521975297
1530976240382775297
1509541276676407297
1482420808555319297
1488536852235788297
1478337047006007297
1470154005628215297
1524797763350839297
1506919316645687297
1477003178012983297
1454238896309559297
1507974998736183297
1475150807796535297
1483570584151863297
1479898088340791297
1436656594511671297
1528454224513847297
1521937266746167297
1482089374175031297
1557906782663479297
1578837107279159297
1445601165681463297
1402794508111159297
1549678091559223297
1543793507256631297
1478543788708663297
1473709532056588297
1466212148288311297
1415248118698807297
1525222949078327297
1518620045034807297
1484754656966455297
1481290146876215297
1476028783518007297
1459910430177079297
1436279067737739297
1391804288943415297
1529665461943607297
1523787342284087297
1479265716163383297
1389560764533559297
1572772877388087297
1532418106672439297
1529138205034807297
1511276780799287297
1503804089100087297
1481053892523831297
1476098874011959297
1475511137420599297
1419655302430007297
1402915197371703297
1530914092998967297
1513764788123447297
1511055681088012297
1509965682728972297
1484689120580407297
1479924487109943297
1476829550382391297
1445863728151351297
1402414975310647297
1384269751275319297
1611027747379511297
1606988301059383297
1521827353692983297
1520121092366647297
1484077920805175297
1475933983817015297
1459566386955575297
1443818206779617297
1441757738955063297
1387833330104631297
1386447334968631297
1549077268068151297
1540416414107959297
1530911834588471297
1526498552268087297
1507985271220023297
1503126981923127297
1481818209116471297
1421484816525111297
1552731337655607297
1529621589167415297
1489018406544183297
1476944194040119297
1475663210187575297
1473404864256524297
1447736860642615297
1290403226190135297
1570770653246263297
1530713287138103297
1529080673704759297
1515403855638540297
1481714045967159297
1476623871470092297
1459209338963255297
1441347007675703297
1437963053060919297
1425786192235319297
1604073933191479297
1561513169750839297
1549715452787511297
1544997113553207297
1542271349158199297
1504350555422007297
1504149825620791297
1490022705520951297
1487236126800695297
1486026262112055297
1461788494183948297
1448809934850871297
1410147213544759297
1598731385262391297
1596854376056119297
1554757952871223297
1550264379853111297
1543084958893367297
1530594448547127297
1530518205860663297
1519305098916151297
1476293726280503297
1473813978807607297
1446022019615756297
1397013576431415297
1561679568171319297
1548891499093303297
1544757729511735297
1526205777861431297
1513439167526711297
1488245847619895297
1478989335886135297
1429833088041996297
1394255728450359297
1601301843636023297
1541821377187127297
1537368301931831297
1531798839266615297
1524933951336247297
1511284083938103297
1478403920577847297
1453271611772215297
1418966526133260297
1387108427629879297
1611889584060727297
1580969384587063297
1571565745816887297
1571195478951223297
1570532304581431297
1557303014624567297
1529858441707020297
1528470157105975297
1483492484269367297
1437838794460471297
1433130387803447297
1432098998907703297
1417947429073207297
1387291643280183297
1588370527596343297
1548672832090935297
1542439367314231297
1541402999779639297
1522858139556663297
1511767514975543297
1508425419980087297
1483480955449143297
1478555219940151297
1475833813188108297
1433396531789537297
1425997983464759297
1412636043006775297
1390599765205815297
1389658387693068297
1606094493299511297
1601720205407031297
1598084236166455297
1594826893248823297
1581313471458615297
1487129050015543297
1479950130019127297
1447912889575223297
1445208148491575297
1439942582121996297
1432036743578935297
1425424311838519297
1413536589297463297
1607046831334199297
1567539716022583297
1553126772786487297
1485614700050231297
1482368052708663297
1480823343938871297
1478895775316791297
1467749978093367297
1462574934656524297
1454244119635767297
1382254578389815297
1523776372757303297
1523244609433911297
1490758109257740297
1479268628323127297
1458012873528119297
1443853883994935297
1381165217216823297
1549780981996855297
1538280680190263297
1522018230658871297
1507326629743415297
1490231211226124297
1474346846948663297
1449461763620151297
1550674979057975297
1538451092769591297
1514501933758775297
1506613307347767297
1482035163563319297
1457806181205004297
1374580669532172297
1586468562373431297
1560271537025847297
1547859067493687297
1527916128848183297
1485659695545143297
1479592706284343297
1470647555931447297
1454079340572983297
1431049895234871297
1430678423660343297
1383122310920503297
1556635835386167297
1525606497509687297
1503769947910156297
1481828818143031297
1481281579334967297
1479650679480545297
1390007105332023297
1384983359978295297
1373919916127031297
1525230402750775297
1508467977544417297
1507270645172023297
1477275179780919297
1474139151511564297
1430242858892599297
1413602984563511297
1619847089428791297
1598155216913719297
1562810610940727297
1562174990639927297
1550909288452919297
1549500452609335297
1527030237254455297
1520910560107319297
1513584792029495297
1475579711145271297
1451833148543799297
1451536169104183297
1432836133784887297
1604050261063991297
1584229134019895297
1551303442865463297
1545497148711735297
1530727731268407297
1519421057949708297
1511324265756471297
1490622861207351297
1485007341179191297
1476931549786423297
1476260196208951297
1468817459570487297
1415976847947575297
1550146076644151297
1533047394224439297
1530910651681591297
1476577513132343297
1428147691322679297
1422774932572983297
1420495607312097297
1417077421589815297
1613958647616311297
1593786230839607297
1467219116746551297
1580230930991415297
1485292230613303297
1478042152663863297
1474694534412087297
1431076746904887297
1406809622678327297
1606699158684983297
1584809087824695297
1572971929585463297
1516293379587383297
1486119994131767297
1484649771981623297
1478111630911287297
1470091045342007297
1396109409491767297
1572678506563383297
1479878247005495297
1479479377192759297
1434622607312183297
1432694387700535297
1421237192047927297
1406719656543543297
1548391089681207297
1541400487169335297
1481220061587255297
1475497829347041297
1458029029823500297
1454214694277943297
1619255183044919297
1545531623596343297
1538932449975095297
1466189520685068297
1425186570668285957
1420847893481725957
1536853940540669957
1400451920578301957
1484958772376317957
1430119343006887957
1474082372769533957
1477570370244861957
1385655294374653957
1432931545862397957
1513700344655613957
1479755985203965957
1470429236527869957
1455696962947325957
1468330661387943957
1473328764872445957
1428611072559357957
1542300934465789957
1471131694577106957
1472616822440701957
1424376440326397957
1481311113635581957
1516530069430226957
1473344922207997957
1430298726891986957
1410243317502205957
1452354336890109957
1435255169386749957
1401199432935165957
1551348892293373957
1400193539234045957
1479238911755005957
1446162446700498957
1428740226701266957
1517201998143229957
1482565997483773957
1521931987858173957
1427677592606461957
1480561973037309957
1412296868441341957
1432872203536637957
1391377420054269957
1478030111991549957
1447667874697469957
1567895953528573957
1422702064363261957
1437650080262098957
1471832084897533957
1419478489858813957
1474475706725842957
1532017412425469957
1507415995404541957
1408365762746621957
1488658515967229957
1502652584242429957
1489941976724221957
1480676300574674957
1477288314680061957
1454553957154557957
1411093220856061957
1538235541443026957
1510404457988861957
1502682884888530957
1488657609251069957
1486014786689277957
1478913922816253957
1473919752158461957
1558722402674429957
1543073134055677957
1482463192890621957
1475635576690941957
1417201023584722957
1508886293174013957
1469197448941821957
1427295352009469957
1503750032801021957
1430594583281405957
1504452804794109957
1479326954348285957
1432122045421309957
1549496516427005957
1542625598018813957
1490045169948925957
1440050902421757957
1431275265653714957
1427386213372157957
1407038767949565957
1596174962200829957
1560355732100349957
1437129814637522957
1378863363623677957
1484409290253565957
1461117864761597957
1487893319090941957
1434861597504253957
1480588059137789957
1431913548410621957
1508714563801341957
1506186402882813957
1443549356720893957
1438894109989629957
1525441651879165957
1481856276271357957
1424955789207293957
1616919454406909957
1542201437299453957
1514934834749181957
1501927380985597957
1486616008697597957
1475910305922301957
1462332390823677957
1603517132792274957
1475302647896829957
1438679417241341957
1553643058096381957
1478783637164285957
1473692402070269957
1416133993486077957
1477133265941245957
1473064675445202957
1558512182664445957
1469854824191741957
1456861227813117957
1540437400391933957
1504527484683005957
1433200316355330052
1398346328678146052
1385255291663618052
1410884426985218052
1485796746387202052
1435092656401666052
1477103248498647052
1459715563501015052
1433097157058306052
1430620110755074052
1510616905211650052
1478791818875650052
1449590454564098052
1445847129650434052
1477985597318914052
1373078536555266052
1478550018885890052
1443305567892738052
1459906511921111052
1455373092713218052
1473068012483842052
1405219918421762052
1466316212900610052
1489379059641602052
1570099180923650052
1514248563349463052
1451148720649687052
1416840773119746052
1424369189205250052
1447752810486018052
1426058969693442052
1459597902691586052
1420932094012887052
1468772948127490052
1382874438081794052
1424936169591255052
1454180539695575052
1582844451558658052
1475940493901058052
1429120311702786052
1508788975145730052
1481963020301570052
1481955748993282052
1421098311067607052
1465295929687298052
1405129358130434052
1505808641877762052
1426643649991938052
1476955243774722052
1474091453689303052
1425808056835842052
1407025081151234052
1477368337218818052
1544681213570519052
1543976044541186052
1516493528859394052
1474682484545794052
1471889097656578052
1514912278981890052
1505844857595650052
1515085899423490052
1506581888437207052
1472491969767170052
1450724268191490052
1421764977942274052
1418173448950530052
1514409568167682052
1513256479536599052
1510766794545410052
1469234618645762052
1413151599585751052
1484590201364226052
1480894717550338052
1446156483767554052
1425566738108674052
1404863011530199052
1507084247991042052
1484067115296514052
1479593595527127052
1479294757406978052
1473430726498562052
1435973991127298052
1552703528036098052
1541537514728706052
1520902329045762052
1507139799550935052
1484856291726082052
1472284140527575052
1421252867998978052
1551216160879874052
1483142866524418052
1482236452377346052
1481042989388546052
1475150658856706052
1470312076816130052
1456001918875095052
1419610743289303052
1488301043284951052
1475585346230530052
1473297932266967052
1470471064337666052
1436047101662679052
1425783175704322052
1416058777191682052
1482383000943874052
1474344459101954052
1464605530580738052
1448699827357954052
1439936503828738052
1483148627925250052
1481028881276674052
1472663255801815052
1393720340224770052
1562893320086786052
1486881193803010052
1475115558077186052
1471597704501506052
1429533804759298052
1465417925611991052
1417785378422018052
1490321600079618052
1466828135152898052
1427383130336514052
1509809003093762052
1479205258123522052
1503215130699522052
1444448353341698052
1403382525959938052
1485019388285698052
1480891039825154052
1480576076527063052
1474344394446807052
1430903502750978052
1429723213651714052
1420664122086146052
1488871208317698052
1440673266222338052
1477335473274114052
1485657272604930052
1483248237578498052
1481525836612354052
1472753968397058052
1484613424176898052
1476049026109911052
1473363621786882052
1435335399216386052
1427666439847170052
1409526595845378052
1376268833690882052
1507432303768834052
1476345015169282052
1476027925933826052
1508859280811778052
1481759672797442052
1444748430643970052
1476705462863106052
1476295319281410052
1488591997187330052
1550872439390978052
1504096120607490052
1422911825637675010
1479364111754539010
1462841879842603010
1513023537958699010
1472221449221931010
1448776063429931010
1538890956493099010
1604208440238379010
1548692823666475010
1610919710278955010
1474367779486720010
1563145678188331010
1458800125535531010
1483584200175403010
1475906729061888010
1456001922821931010
1411913396321067010
1374915409363755010
1437419393856811010
1472992737364480010
1450949657882923010
1442833366550827010
1422664831220523010
1541616767830827010
1486369424902955010
1444489603755307010
1430670868997419010
1476327407745323010
1568667350873899010
1482806942796075010
1478883307458859010
1457836656573227010
1446223344605483010
1460674852092715010
1426511592200491010
1397790110796587010
1558985459522347010
1376252530104107010
1489826754369835010
1421516169165611010
1428305218341675010
1420618147816747010
1419782241421611010
1376002230340395010
1484096619867947010
1614403711026987010
1439556820046123010
1471101824547627010
1488108564136747010
1348409525834027010
1489141275483947010
1478421179677483010
1545420701141803010
1545152305313579010
1480612871180587010
1489659714527019010
1461713049354752010
1441984384664363010
1531654288782635010
1433453671451435010
1448366290939392010
1557920911344427010
1481370652871467010
1515642780948779010
1486934946128171010
1475207986645803010
1614640325036843010
1483617507969835010
1465072878227968010
1384776663712555010
1542184918813483010
1525230902632235010
1509148394127872010
1438147181580587010
1394314627664683010
1584873557573931010
1558185928308523010
1473273553730560010
1550321451190059010
1612300377113899010
1554394643428651010
1428463485906731010
1556302220462891010
1487908329414443010
1486465789393707010
1485659217738539010
1478062931636011010
1476374981479211010
1473756980875563010
1606879922806571010
1543807961574699010
1524500296294187010
1455995833325867010
1439281606443819010
1560999849641771010
1531376427110699010
1479516054959403010
1478509683472171010
1402737358462763010
1559198076258091010
1531036682237227010
1486932393739051010
1479581838905643010
1417489369678635010
1397479395250475010
1560103070763307010
1525237925360939010
1516361459734827010
1478117010919723010
1476218124017963010
1474817788145451010
1588149074150187010
1543041958666539010
1524775294112043010
1488751624088875010
1481806389311787010
1474190577470251010
1473895502663979010
1445162927930155010
1374046528814379010
1568166560325419010
1489047168891691010
1481298498586923010
1478388563767083010
1478121936039211010
1432740113285632010
1558096513196331010
1486505057902379010
1483165098503979010
1475995397491499010
1464579005496107010
1422940391226155010
1490358575599915010
1476970896942379010
1518024371880747010
1506420338237739010
1487893833472000010
1476933197988565010
1475145721900843010
1382669013965099010
1487831116581163010
1481761250577195010
1439731415508267010
1433215385986347010
1380429140256555010
1594281426433835010
1487507953741611010
1439239324076331010
1385524068917547010
1548194783604011010
1522475262688043010
1488458198780715010
1487799457869611010
1427415586649387010
1410299722762539010
1549054286381867010
1477655459658027010
1471319222072619010
1444637744270123010
1423027591963947010
1525126271000363010
1474495321250091010
1433523008715563010
1413575551038763010
1380226019798315010
1518317140218155010
1473963981685547010
1473441590693675010
1421711235343659010
1543625722945835010
1515270778643755010
1484590585252139010
1467257035817472010
1524507824394539010
1478133668635947010
1410668562021163010
1373900757460779010
1485376544717611010
1473743835666731010
1472337173584171010
1435313814962987010
1548021245236523010
1512936990609707010
1475255689165611010
1417261759946240010
1604288791480619010
1462331728027136010
1421101615935787010
1384748880688939010
1483923116778795010
1482031516129579010
1447710959401771010
1572947304352555010
1547958908441899010
1524089588570112010
1506912733530411010
1479510350231851010
1478782320404480010
1477953508561195010
1542503850266923010
1477506343405867010
1402170711863595010
1538928925707051010
1481652791474987010
1433409709114069010
1381664597359403010
1490209092794667010
1488548661227307010
1483812274447872010
1467854839497515010
1435133832370475010
1429085878522155010
1413537352987947010
1611210038122795010
1532115403748651010
1513324414955307010
1479856196701995010
1471448090074923010
1467449698508288010
1466405814298624010
1560160883589931010
1524009381850923010
1481627011156267010
1473531209506603010
1421078443987456010
1486895037015339010
1396091010183168010
1387060762409984010
1451601372508459010
1449840953037099010
1502692636095787010
1475790524900651010
1485051910080299010
1476689222056747010
1552691950691553282
1501654063087329282
1601644330589921282
1477742845700321282
1426129001807073282
1525641253806817282
1450883680512225282
1545701530850017282
1393944027783905282
1502693289157345282
1479684008980193282
1424437728150753282
1509043171589857282
1427809321656545282
1421233693293793282
1434221125316321282
1427347732210102282
1486136202314977282
1475864550700470282
1504934918526177282
1482833844126433282
1385991732106465282
1527333508640694282
1394496828926689282
1385853859826913282
1458588083746529282
1424346648080097282
1603288623494881282
1460340870088118282
1429238551053537282
1483858950286049282
1481504504315105282
1406058704047329282
1443059999190753282
1545374033855713282
1481769962867937282
1422005826693345282
1509626118650806282
1421867278656737282
1416867834769121282
1453192837592502282
1481771379368161282
1387109649564897282
1508924340775137282
1425811574980321282
1388275191071969282
1380199834704097282
1581999783668961282
1451743735985889282
1439409573891297282
1475575883138273282
1465086536110817282
1588945693728993282
1429474428476342282
1435330094604726282
1389772473101537282
1465477431310049282
1444363472842678282
1457976793273569282
1432752994026721282
1382240211233505282
1477008115950305282
1480696073484001282
1467527221489377282
1413058891626209282
1423155667565793282
1477891216540897282
1474199810378977282
1549800403176673282
1503864657030881282
1411323653313249282
1511471321506529282
1390666222354657282
1447392374586593282
1514871086596321282
1470550019048673282
1452046124525793282
1388172011017441282
1468277202412257282
1474432836870369282
1451298831891681282
1399887256517857282
1463716384354017282
1616453064373985282
1525808808475361282
1469393460784353282
1504747263305953282
1562828334828257282
1562475021318369282
1489729695708897282
1466680343432417282
1449376072542433282
1398234858292449282
1463553764112097282
1422965820876001282
1476675946149302282
1475686833422049282
1530932658645217282
1401452662789345282
1391281198064865282
1455946154269622282
1418233288674529282
1548340696859361282
1435652745869025282
1548040610661089282
1586430085183201282
1543016858013409282
1479184970841313282
1385193478611681282
1531601203859169282
1512920486203830282
1509654958647521282
1538173425675489282
1509908600323510282
1488077814763233282
1479505644780769282
1479365707074785282
1478799426470625282
1473413913395937282
1461162080632033282
1573787635562209282
1570754868830433282
1542511769439969282
1530903688281313282
1516788013967286282
1508551084201099282
1488443979234529282
1480012241621729282
1476421500173537282
1476320244390113282
1474555861049569282
1438843685731553282
1377513274619617282
1607197069424353282
1513068794381537282
1506652960947937282
1476985885031862282
1441117815084257282
1428013881088225282
1427614793410785282
1424813106300129282
1507788047089377282
1481325660878561282
1480634805972705282
1478032401225953282
1474499906907873282
1435507875393249282
1595497613087969282
1579535290448097282
1479531440262070282
1474810339447521282
1430016038633185282
1397223721434337282
1571903976408289282
1546032755653345282
1506027150146785282
1474791729954017282
1450368864999649282
1548146737801441282
1512274133157089282
1478228830598881282
1435259285110497282
1568315228126945282
1542060354448097282
1523835935930081282
1512097361002209282
1503420024026849282
1489036195963105282
1488530294286262282
1479878067933921282
1479499472862433282
1477766960381366282
1477751926699745282
1476019549908705282
1418656929820385282
1379465475554443282
1501657479968481282
1478528293074657282
1425559001190838282
1378478191774433282
1542723743616737282
1527345378496225282
1515062934090977282
1504383222884577282
1503105617657057282
1458921760674529282
1479313776193249282
1474385904152289282
1509260513192161282
1505850283276001282
1481837933686497282
1407251057382625282
1571484799449313282
1485447124741345282
1433824109373366282
1429285355077857282
1429230583759073282
1531898786381025282
1502612191761121282
1440542646213046282
1424413255808737282
1490827024067297282
1470756314360033282
1421548598341345282
1413599261196001282
1583826779311329282
1555404482606817282
1512561437847265282
1507858990813921282
1502737055889121282
1468663472074465282
1439978448731062282
1429250691818721282
1575973045830881282
1532332197444833282
1527765266498785282
1486874672163553282
1480929032069857282
1476680725462241282
1378320661865697282
1532927160406753282
1511795124396769282
1435838925667553282
1430241442199265282
1418393328018657282
1414414816068833282
1399382992833761282
1385115101074657282
1545729183678177282
1542619102019297282
1528359728903905282
1501478229172961282
1484445639366881282
1480907176759734282
1438512128558731282
1432826906836193282
1412763419053281282
1382536534092513282
1603955528991969282
1538519882282721282
1516513693172961282
1397972392115425282
1570829849748705282
1545410853087969282
1544653573073633282
1439211640684257282
1436426745880715282
1419699880738529282
1580464511563489282
1528775232399585282
1511067293735862282
1480620942200033282
1393921821196513282
1382711975298273282
1518744236316897282
1506916740793569282
1487556252158902282
1485770119196385282
1438615054220513282
1407980636464353282
1380978135609569282
1563251740795105282
1482097099135201282
1480390195585249282
1473949155101921282
1462642456562913282
1556273074496225282
1541787368717537282
1526895188060385282
1522449239560929282
1461182697393377282
1384390317919457282
1373264700213985282
1611400307816161282
1551593841765089282
1476242464298123282
1470127570062561282
1469964984100790282
1399419076691169282
1451776646868918282
1377867433373921282
1477119556288225282
1476858147499233282
1476937380170977282
1488474563054817282
1526209101356728323
1578239575251640323
1570551976538296323
1434045602304696323
1478520394319544323
1456171101139128323
1519407015449272323
1425504200591544323
1480831644722360323
1474861531036856323
1455831779957432323
1388896641491640323
1487765526076088323
1437041634890424323
1472387385338040323
1479441433778360323
1451882458174136323
1490776446989709323
1448181099369144323
1482113183682744323
1480976977263800323
1473552758812856323
1466528240600760323
1421282262000312323
1480287598727864323
1447695097253048323
1506617844909453323
1485263352624525323
1439846683693752323
1480273691284066323
1465409765044109323
1512865344683192323
1472619641470136323
1384161638824120323
1489383934752440323
1490198565029048323
1440150811107938323
1506495448265400323
1475939358352056323
1481731513200824323
1541358102988984323
1528838288768909323
1553759995371704323
1486312137840824323
1475559419324813323
1506582804766904323
1486800190635917323
1574945432987320323
1394120056011960323
1574914901335736323
1545044889527693323
1465620111239352323
1460666648634040323
1477051743523512323
1475951336642744323
1375156361097400323
1426084291398840323
1429069510682808323
1489619523858616323
1390032704737976323
1462829435200184323
1488998261687992323
1422770566017208323
1490322140947640323
1476701876745912323
1448449861347512323
1375932688423608323
1523477483349176323
1504516208799928323
1482474566815416323
1473774303938232323
1478760497663160323
1476573760748728323
1420656089075384323
1501123219759288323
1483372115625656323
1481113236502200323
1476113754169528323
1465836390151864323
1385751017262776323
1569255621832376323
1549771109620408323
1509570522807480323
1509263759835021323
1475939669846200323
1465179447326392323
1442233742869688323
1487822144184717323
1445009200304824323
1410515504255672323
1378049143877304323
1545538175556280323
1515173055466680323
1507294845915832323
1489033634413752323
1438368829416120323
1431411623516856323
1516563375064760323
1478565424778424323
1478195843748536323
1474999120700088323
1474077318834360323
1432414914551992323
1568743419224248323
1485377847523000323
1479145591087288323
1476893304784568323
1474542965301432323
1473804844238520323
1501118231423160323
1395427349504696323
1382542131433144323
1506864334701752323
1485361210820280323
1450821749449400323
1578559472339128323
1554911358646456323
1546263980964024323
1484973147409592323
1471760540296888323
1417087407300792323
1485052608272568323
1482459810448568323
1482145826180792323
1482052237883064323
1449686645180088323
1400410430070157323
1395470322053304323
1570219331006648323
1504304566095032323
1478475215663288323
1476004237595320323
1473386274593677323
1415925335623864323
1560695001348280323
1507269234556088323
1418634114450829323
1475513017798328323
1474518305939640323
1480967380834701323
1475632484721336323
1440001686169272323
1529414921582264323
1484292717706424323
1428005810991288323
1417193736241549323
1517659511380664323
1484886660294840323
1427244256192696323
1418492969800376323
1404927549428408323
1537564161399480323
1521341455872184323
1477132507124408323
1384069356296888323
1514357895407800323
1483349581945528323
1480385124055224323
1470450384141496323
1460698272964792323
1443000484613304323
1417567292305592323
1554428566271672323
1507482074512568323
1483558178033848323
1480128986390925323
1473934259073208323
1509934586284941323
1506092199087288323
1481273111777464323
1388668947826872323
1480059854383288323
1466506424754872323
1503741752779448323
1466285744071352323
1383261116927672323
1473396005500600323
1527787486390456323
1507176974023864323
1481632550875320323
1383091732254904323
1403596481005752323
1374719505004367873
1419364290826575873
1475532242130767873
1447616795620388873
1471039637116239873
1516920925165391873
1382927369371983873
1537370976492879873
1480884313591844873
1576763966381903873
1548516184810831873
1507577200530255873
1592967229066575873
1584386793209679873
1424662727855951873
1385213162706767873
1478925480359247873
1573821713061711873
1480925987827236873
1467024596532559873
1595120862939983873
1542202536597327873
1552808755536207873
1471768642144591873
1616552486797561873
1505562636687183873
1479084067148623873
1436427065331535873
1564074280215887873
1617226662944591873
1603586354658639873
1453399804013391873
1401586087672356873
1398203921311567873
1603524510979919873
1433334143576911873
1424366200943951873
1390829947162447873
1336345544868900873
1398336565382991873
1527451549055737873
1419594288216911873
1552551136502095873
1545515858872655873
1519097352811855873
1536903875067727873
1475264409085775873
1488195712928079873
1464700485634596873
1597403432230735873
1507262659762212873
1485267090671951873
1411951417091407873
1380517327029071873
1516088262233935873
1424492525885263873
1398449836676943873
1374570797205839873
1585984540342095873
1508668740753231873
1522324947921743873
1510593517474639873
1372901998740303873
1463540681587236873
1419812732665167873
1445218789184847873
1511712179967311873
1490457162631503873
1618838154366287873
1570740212342607873
1433232141249359873
1476525798391631873
1476185023309135873
1466096185488334873
1532225248720207873
1431413932946767873
1479132004172111873
1522623417521999873
1425085141546831873
1473796674770255873
1540672762603343873
1516488108648271873
1551428632547151873
1518309893312335873
1587088724583759873
1550704678756687873
1527500820643663873
1475197584167759873
1427320869701967873
1503685591220772873
1527494473256783873
1551249696093519873
1504083658029903873
1489432591988047873
1479186023703887873
1476141300835663873
1479479319281999873
1550027975747407873
1415273728502607873
1588598618420047873
1387312229779791873
1581823841848143873
1521900432800591873
1421059854542671873
1548624545267023873
1502421215218212873
1473860212243279873
1445527913386831873
1548741301193039873
1474182524913999873
1468178688164388873
1417720836690255873
1396407029724495873
1465911104194895873
1614125164840783873
1561665404619087873
1524003505278799873
1479583742389796873
1606664427708751873
1473982715389263873
1481304918065487873
1479709214004047873
1472385333572431873
1443667562831695873
1602255026046799873
1582505421201231873
1489651881689423873
1488909864948559873
1473788818058788873
1463148720556580873
1420334295038799873
1519660575265103873
1483984904782159873
1481324663095631873
1476622400775204873
1430258671217487873
1527635433076559873
1514306393737764873
1489435444760612873
1478511327270223873
1473811011996196873
1419293343545167873
1483102989946703873
1479160286628175873
1477486580596047873
1474453262887759873
1473350045470756873
1450594400556367873
1417296165574479873
1412134757094223873
1397085012705615873
1386669364062031873
1577031424258895873
1558902414069071873
1549804869510479873
1541491780419407873
1505122215368527873
1479179924342820873
1478916943965007873
1474545489756495873
1468459696780623873
1453428575781199873
1444636071229263873
1554564999279951873
1507463795895119873
1481322818172239873
1480345768225615873
1480197682010660873
1478532935955279873
1478479366979919873
1438564424026148873
1396075027494223873
1557553564389711873
1555611651973455873
1554550461604175873
1548384028352335873
1526268833777999873
1523869470422351873
1508883395404836873
1502408141807439873
1479772508735823873
1479007702663716873
1470543969532751873
1392864208245583873
1520333783823695873
1483250139238223873
1482173781854543873
1478963129258319873
1478048698684751873
1468264662374436873
1603889646055759873
1544916248902991873
1542899120138063873
1477773250134351873
1477597737315151873
1475615960224591873
1472254283085135873
1465663822614564873
1460649022977359873
1424794849962831873
1419354370425167873
1400551640088911873
1614308443518799873
1530830577158479873
1517941423819087873
1506466041383247873
1479763232701263873
1422278996356644873
1422146882608975873
1392213213090127873
1604938040610127873
1557689089494863873
1545340320828751873
1529605633183567873
1519361290770255873
1507846260321103873
1502698528979791873
1486483474249039873
1474613247689039873
1448485236069711873
1560428575232335873
1541433612175695873
1525862438620495873
1511796539747876873
1507675501808463873
1484801810732879873
1482487717522980873
1477723676992847873
1426132406323535873
1594502430028623873
1594126883888975873
1552348404818255873
1527851573568847873
1524410093550415873
1519342176651599873
1508741712147279873
1411939785720143873
1577423286837071873
1550074603850063873
1549059130526031873
1549056749528911873
1463206372284239873
1541227104439631873
1530371978690895873
1486518846219599873
1484983427648847873
1479942645321551873
1479337616818511873
1456286315679567873
1429724506617167873
1429567058786852873
1511827025035599873
1509437658912591873
1479682871740751873
1428356313088548873
1407037102047567873
1377208233094479873
1545486616428367873
1525150791564111873
1470312072563023873
1376441530685263873
1606339992799907873
1558757903124815873
1547665759207247873
1545043218663759873
1520740538084900873
1471860143394639873
1439240566101839873
1425711501562703873
1392079334211407873
1381697548390436873
1597105803164495873
1578768568405327873
1555479701757775873
1551222081102159873
1524064192101199873
1483720513625423873
1481386604400975873
1402921380861988873
1560298569294159873
1540642018774351873
1481006842788687873
1478458033831247873
1476557064352591873
1438162762094415873
1414664521713700873
1414270422611279873
1568023231013199873
1550286487069007873
1540939298677071873
1519205266423631873
1487198908795215873
1481314064722767873
1480955912391204873
1459156844014968873
1613375796449615873
1570937009916751873
1502232730440015873
1488647193137487873
1482952910044495873
1470683801240100873
1464721374396751873
1446425572528164873
1391274532669775873
1379148785469775873
1530202535792975873
1523814057484111873
1472964613159460873
1425509816399695873
1483922184011599873
1483493700047183873
1479527827900751873
1476197664417103873
1426703556841807873
1421590200841551873
1393598464932687873
1604255314907471873
1559837970047311873
1559220766566223873
1527481079665401873
1525917787394383873
1429486188151332873
1420064045135183873
1384445761224527873
1380291899248975873
1599009483879247873
1598142127284047873
1547654017823567873
1541513001408335873
1514999241722191873
1503429885225807873
1476228493545508873
1472488494287183873
1424372661631823873
1527842985484111873
1516913802477903873
1514071125692751873
1483819532355620873
1469357297864527873
1450566110735183873
1380123713950031873
1617585258118905873
1541888496918351873
1537110185382223873
1527112066242383873
1482557829261135873
1425114065903439873
1379436598324985873
1458884570510671873
1445510451584847873
1409034877924687873
1384092004745764873
1483776682268196873
1472795462700879873
1410045791998287873
1532411982003023873
1550828507424591873
1382688716095823873
1418073261305335814
1517147449072119814
1509794046302113814
1513183558482935814
1434847279299575814
1479969898063351814
1476600637081079814
1427088919582199814
1511100688981495814
1447672016623095814
1513872854659575814
1374027924119031814
1484916426322423814
1532128642666487814
1569717830542839814
1545061047869943814
1540472113815031814
1503226504351735814
1475181219436535814
1457017305301495814
1474667356379127814
1501556103162871814
1515811783180791814
1472556918463991814
1481717559573495814
1429862859429879814
1563186405932535814
1433546388231671814
1381695727013879814
1466851106009591814
1506414745376759814
1445056200844791814
1387371719413751814
1554863854475255814
1549503944484855814
1440820335876599814
1437225035958263814
1414214372826615814
1526191994141175814
1513187276095991814
1507519601403383814
1473709095702220814
1469443550676983814
1428458275952119814
1476971543003639814
1474261706280951814
1471366232561655814
1420716178587127814
1572792433729015814
1486122284943351814
1485425394035703814
1479187779267575814
1476992350312439814
1436942777233911814
1562192330236407814
1463236544890871814
1455622883468791814
1382663751866871814
1519069433146359814
1477810244118007814
1513291105634295814
1478067035758284814
1477793707441143814
1473703736291831814
1482713663211511814
1479859509111799814
1433007383190519814
1428567170926071814
1352683588093943814
1512509640726220814
1465327596955127814
1543926509819383814
1485656296347127814
1471783593399799814
1464219928920268814
1446316656737783814
1415563120039415814
1468490141861879814
1380105746365431814
1504029242316791814
1463700685564919814
1599898637668343814
1475578686690807814
1445797159786487814
1433770751086284814
1546169909599735814
1478827251466743814
1475106380646391814
1431722092051959814
1382208699570167814
1607412788170743814
1604223836182007814
1507372233852919814
1425866569268215814
1384875840333303814
1512982420173303814
1489971988705783814
1461802606351863814
1473001105219063814
1450127957490470915
1415016220013862915
1501299601042726915
1460498558608678915
1581221679224614915
1503007235630374915
1390151912536870915
1489062752459046915
1480956921288998915
1475135692380454915
1520551693573926915
1593614284965158915
1427404219628326915
1413686116285222915
1422717971768614915
1382261391424294915
1439356486291963915
1542376451093286915
1462792336958758915
1416292629738790915
1406003805133606915
1511701158485798915
1483029431492902915
1479670828518182915
1552988313358843915
1470814507077414915
1479173216547622915
1473169895076646915
1481543550580006915
1482764009266982915
1528380143458299915
1481376991840550915
1568038594840870915
1604646454991142915
1481726113646886915
1393438035870502915
1505737511837990915
1478803010767654915
1474954929261350915
1516157649989115915
1388872050819878915
1488287417949990915
1475620743345958915
1473050938172710915
1489128387486502915
1472621137603579915
1552357242783014915
1479137184179494915
1480160630950694915
1478787687398182915
1488688350932262915
1391256759105318915
1502389168869158915
1558848740034854915
1518212795703078915
1482347107160059915
1488167002241830915
1482125379699494915
1427952379442470915
1537904706759974915
1483117899690790915
1480663583155494915
1563697348315942915
1452940634231291915
1598380415793958915
1562741013311270915
1469123805088038915
1542256349274406915
1483295222129958915
1482450822646566915
1384756608316710915
1570162993652006915
1506592359693307915
1483785366746406915
1407339228632059915
1479203249865510915
1473660985151995915
1480889992419622915
1479262142083878915
1385209510797606915
1379708463480102915
1512802900229115915
1501146774182182915
1477655189037350915
1474895462348070915
1445863696933158915
1430256420465872915
1417403706895654915
1519483421260582915
1430920754082811915
1504874089781071915
1411365660035366915
1397313347511590915
1478798756539686915
1473820577739771915
1428993868117286915
1417869572280102915
1611033486160166915
1553058184817958915
1541754691641638915
1537549623908347915
1514178142461734915
1474230789336358915
1520414345498406915
1504739840373542915
1480000955366182915
1475874202674683915
1374722837181734915
1548333186307878915
1490404854639910915
1465982535217958915
1456648994940198915
1428908811578875915
1427297308849446915
1416334982923046915
1409168900533542915
1387173394752294915
1531301103220006915
1524065044564262915
1512742625887014915
1490047240219643915
1485956206183206915
1481756822121766915
1546210356795686915
1512154672500518915
1489245960593190915
1482024350681382915
1402677440800038915
1547992801190694915
1506706882290982915
1476303016466726915
1475530165509926915
1390689341928742915
1503160966355238915
1478336745452326915
1476696747095334915
1476672331288358915
1467838157962022915
1461288423164198915
1429014547415846915
1619493376126246915
1480293447294758915
1476318467892518915
1459156360181030915
1520132161352998915
1509281928129744915
1505926404877307915
1488312591856422915
1456126219775270915
1428458851611942915
1483091967139622915
1478606919631654915
1475176393600294915
1540923537262886915
1489787470736678915
1416002928637222915
1377713309236006915
1510038665162022915
1506638972470054915
1488839520808230915
1483253233153830915
1450942965103398915
1410382025652006915
1490183235346726915
1457336355122470915
1503008504755494915
1384400972412198915
1510998813477158915
1508934980562726915
1466147568220454915
1446034796371750915
1433588781957926915
1420408297283366915
1487866847332646915
1375432626027302915
1577868891753254915
1383748384486395915
1452257683957030915
1446734146714406915
1401375817964326915
1421389786535718915
1611017730257190915
1599336908156710915
1480058147632934915
1473351245729574915
1446531096682790915
1481449422877827075
1428170100339843075
1480164755381891075
1479459073217155075
1474044381833347075
1475549852045955075
1506386738201219075
1429298679433859075
1437283017345667075
1465385592787587075
1441419870667608075
1393044717399683075
1390172640363651075
1395206622113411075
1471841291549827075
1375478780098179075
1385564264409219075
1548334629622403075
1488538439045763075
1474384096403075075
1454339573975171075
1398210917645443075
1450287107616899075
1406858918307971075
1474068991849091075
1481665608773251075
1488263293995139075
1449813058155651075
1381284662857859075
1516122049428611075
1407680551897731075
1476737320019800075
1430958227584344075
1416425991711363075
1488675607990915075
1510882271196291075
1476629483495043075
1449057517313667075
1394310248668803075
1486153979700867075
1482058860013699075
1401907080756355075
1482781528518275075
1468379945122648075
1423355915152003075
1471442999473283075
1468979618497667075
1613285187961475075
1555569156614787075
1482782046305112075
1482603885113987075
1506970782550872075
1439084500009603075
1418594014887043075
1594442625259651075
1542732779821187075
1473292889199235075
1449811825185411075
1390256710271619075
1474709977285763075
1548119151184515075
1372810690747011075
1395307172997763075
1477911221420675075
1451977183275139075
1463513984255107075
1548783647398019075
1524788759413379075
1489246973001859075
1487849385107075075
1478083651564888075
1462479622554243075
1425593460858499075
1376265756682371075
1545444842674819075
1538088138228355075
1481741939452035075
1474156214502232075
1504760629277741075
1501692855261315075
1501535439211139075
1480262954872451075
1479908229748568075
1479130495002755075
1466485277514371075
1430683668083843075
1484560702643843075
1484315543242883075
1477088511052419075
1481646697742680075
1481283576633176075
1474545508056195075
1408174113307480075
1529860876605571075
1511473118333784075
1482873380848259075
1480709893296472075
1398027501901955075
1517899466153603075
1478125112054403075
1466799021025112075
1455835134389891075
1437504005786243075
1419612758266499075
1506521343491203075
1488306208821891075
1485785671977603075
1482669370921091075
1482634249065091075
1463960405856899075
1444718779968131075
1376581595931480075
1547952842685571075
1502325218685059075
1483013122738819075
1473739879926403075
1471735461873795075
1443048930095235075
1487984146286723075
1482489595174531075
1479277913472131075
1465030859916931075
1479885116352643075
1470926485615747075
1378018695323267075
1367567626214531075
1482158521282179075
1477620084709507075
1470557116595331075
1428231626409091075
1545076516635267075
1530534784342147075
1502104975085912075
1483278569547907075
1429882425820291075
1415359875828355075
1398489996013699075
1511387009545347075
1479991465245827075
1468563379119960075
1429108689785475075
1484583742110851075
1426945301529731075
1430963326796931075
1375743335655043075
1504429092933976075
1475993553650307075
1469842010676867075
1571192847105155075
1478341618310787075
1478065353292931075
1445428216777347075
1433365933620355075
1418614623968899075
1415524709203075075
1509431550395523075
1478629674544771075
1427608333532504075
1382312560528003075
1546125258272387075
1488283772441219075
1478885484210307075
1470156786418307075
1469711175688536075
1443222314699608075
1382253372565123075
1485640385221251075
1474485643581571075
1510282481051779075
1507333668347523075
1481301205158531075
1476310078114435075
1474455039100035075
1455182578135171075
1513069568021123075
1501482098305155075
1475708461870723075
1423026637914968075
1474566691996803075
1416759507582083075
1400128896561995787
1473814247721291787
1479179900238155787
1426197117085814787
1401135444469878787
1502692945488715787
1516756539918454787
1614653677905526787
1486668923739254787
1481701309141110787
1417927386998390787
1487595382280310787
1488595125651574787
1481754908395126787
1429436194564214787
1468547849898102787
1431472412567158787
1443486693965942787
1424755966197878787
1513479160718667787
1471826933851766787
1573434702903627787
1477588140802166787
1447897706492534787
1515306192834379787
1387369251175030787
1425721923628150787
1425844090927734787
1458238611749494787
1524881834701643787
1332518306461302787
1483420457739382787
1513460320966262787
1419001459753078787
1384540266804043787
1474054560624758787
1474013205479542787
1483414517694582787
1477232581984886787
1515872699955830787
1483388485595766787
1521755241628278787
1523324277373558787
1470850964617846787
1513374806325878787
1483164790671478787
1394001652953206787
1427536822700150787
1531685595365494787
1619795390626422787
1481878515339382787
1482063512126070787
1476197851558518787
1569787019357814787
1481676005320310787
1373766997167734787
1481145606907510787
1444467661828726787
1429028824050806787
1487473866930806787
1474516175187062787
1473410609257590787
1485337152972107787
1476593557750390787
1473992745542774787
1470657664719990787
1450465104663883787
1445863612971638787
1435156039192694787
1513492186448502787
1482166333441654787
1476332075913334787
1426939867418742787
1504218761817206787
1481923561942134787
1473392810346827787
1446590320595062787
1604055658185334787
1489150379933814787
1483515185587318787
1476997929512566787
1406041163417718787
1569377236297334787
1487334610988150787
1483946857709686787
1436429456235765787
1423104357181046787
1413152410403446787
1398671910054006787
1513842767109238787
1478874989227126787
1477626491726966787
1440319439778422787
1381334247810678787
1540784899526774787
1509346212901707787
1508717986999414787
1507668555428470787
1487236888838774787
1445911717855350787
1386364645573750787
1583104815214710787
1550185658848886787
1546614977078902787
1489540345985654787
1481706261330550787
1481371308734795787
1475516395693686787
1458230618454646787
1524072756769398787
1504416885709942787
1485377039246966787
1428769486094667787
1475178467129974787
1474186263708278787
1473695281103478787
1471307698826358787
1385469734301302787
1483875903058976787
1479245983087222787
1476613665587531787
1470394039543414787
1434831396573302787
1482066195431968787
1479564730557771787
1477688973166198787
1429075485376630787
1420063431927926787
1412911664870006787
1483205042174070787
1473240902823030787
1571629665068150787
1549917501269622787
1510074492202102787
1480158037721718787
1479948501001846787
1505203498203467787
1394945204386422787
1384497091079286787
1526795769008758787
1501877306402422787
1485386855491190787
1506927368753270787
1476580551834230787
1470865862936694787
1450890074007158787
1397369549734006787
1604956156279115787
1569321901150838787
1510192267142774787
1469029474180214787
1448414944811126787
1405603178201206787
1460458492909686787
1388149767788662787
1480566958047350787
1542855957948022787
1410070494326390787
1391337931793526787
1513495145937014787
1509756625606774787
1481692867454070787
1471482680525131787
1484575351363702787
1420650709482102787
1526252521177718787
1478032626598518787
1474432513720438787
1451931865510731787
1421569858878070787
1478049888243830787
1454540859630923787
1513407744317046787
1485949790286454787
1422854639108726787
1476756089458806787
1580192717711478787
1606578663113334787
1488246003778166787
1430089052863221787
1473166702561083397
1455207174431547397
1611418344665530397
1434550986685755397
1392448546448699397
1477186613121851397
1396933076794683397
1561052716939579397
1474758723105083397
1500973221625147397
1508495162728763397
1471009806215483397
1614991457328443397
1464090766976827397
1460611217114939397
1387379424551739397
1481264765834043397
1468687619001360397
1477955180578619397
1480518277805883397
1502034248131387397
1467605030396219397
1485324492968763397
1475902510745403397
1440689161283899397
1518353635096379397
1473714730384699397
1479873780638011397
1446469720820027397
1510506371866939397
1478840880106811397
1473400858272571397
1542681815542075397
1474515279711547397
1479876035105595397
1385465711733051397
1482304991847227397
1595875960800571397
1512085778377019397
1486014544040251397
1433878212241723397
1503209155435323397
1474417015209275397
1463737613672763397
1470606171715387397
1468537962052923397
1466707780581179397
1376187837444411397
1598347659022139397
1512435026205499397
1504184857156411397
1479214401865531397
1441420107490619397
1424420024064827397
1478488637172027397
1472689297329467397
1543635823773499397
1511469125536784397
1473293395925819397
1419053043241275397
1556001796929339397
1472318126813499397
1472153540101648397
1471192650233659397
1373648119263547397
1478240311985979397
1501913935900987397
1480479626770235397
1397097711028027397
1504769027993915397
1478474979687739397
1476404882454331397
1405428093699899397
1514320210647568397
1505373924514619397
1490694254225723397
1478768558662459397
1513912141144891397
1489173703837499397
1477287392729915397
1413933747309883397
1395173005320507397
1461362141655568397
1442165786169147397
1541575809558843397
1379077491759931397
1475450311930171397
1471077454726971397
1440806592270651397
1418989339271483397
1474175612390715397
1422632499147067397
1451975825067323397
1444722267867451397
1444044679536955397
1428335991845179397
1508433631613755397
1386379164073275397
1542624987789627397
1514310512909115397
1488627087032336397
1552740419385147397
1488646716165435397
1477835211530555397
1376194840468283397
1554131184841531397
1479199029846331397
1477710863528251397
1487734583718203397
1474448922374459397
1474465717936443397
1439451084246843397
1459155387312218118
1501030054666842118
1403359484278362118
1468716923235930118
1476925935152730118
1428678803639898118
1463546530221146118
1509284266844250118
1481011581031002118
1422881445471834118
1486539913302618118
1479092813262426118
1428729308323930118
1407725674002010118
1507127594151514118
1502290890815066118
1562256454513754118
1485503012336730118
1441588099864154118
1485705953437786118
1484315851150938118
1525336350223962118
1521275001206362118
1434240606847578118
1395791677407834118
1481683273084506118
1473388588972847118
1483929236108890118
1430178213725188118
1426581004010074118
1598449598162522118
1552786188234330118
1474431672410116118
1474301044217860118
1415064731610714118
1607414822270042118
1512068448897028118
1479188057450586118
1428045634343514118
1552657537094234118
1510220972892250118
1477389743319130118
1475985837846319118
1419302950871130118
1385188151732314118
1449152345368154118
1527821582755930118
1483253197774938118
1407172949715546118
1478182851669594118
1442509223581999118
1384918955945562118
1477311708293210118
1548049484721967118
1474369423133786118
1480592056481370118
1606632277877850118
1553437456099418118
1473014699637850118
1560710785885786118
1479141279124570118
1501971984095322118
1385974956807258118
1424746446612570118
1425806135072858118
1550777483028570118
1477020913224794118
1433672786279641118
1380883343286362118
1391287441831514118
1616516002539311118
1506351840945967118
1481028707905114118
1531953881005146118
1513581475731546118
1513942483981402118
1449075405672026118
1436327936446042118
1502590708947034118
1486745636682842118
1396397359714607118
1428123127213658118
1475603035002970118
1570407308894810118
1421630133971177479
1619713512988905479
1473729461543657479
1465086931428073479
1476142338464489479
1517939920941289479
1463299058907369479
1428806535162089479
1438232771865022479
1467179126574313479
1419955762659475479
1512773881223913479
1475908997316329479
1453035494367977479
1440913602899177479
1488594263029993479
1477732780092137479
1562391582690537479
1479574360897769479
1435433346570473479
1477281811000553479
1457032300105961479
1410616973726142479
1420450868550377479
1443780291064041479
1480923305158889479
1516174418174697479
1446799291394281479
1473408322229481479
1476290160874729479
1348825724279529479
1483670598245097479
1559229401195241479
1480995920883945479
1470924047919849479
1396295796425961479
1477820427523305479
1457822066015678479
1507827080440041479
1475644471585001479
1421198842800873479
1503718351985598479
1484653656637161479
1479505242324713479
1484664594966761479
1479198102989033479
1448945666982547479
1482073011029225479
1472188836797161479
1434960636816105479
1428459756663017479
1384973542085865479
1504880010821353479
1478787376818409479
1476948253006569479
1475126049214185479
1461078706613481479
1486731765158846479
1476614585222377479
1416806016541417479
1474514717649641479
1509676208937705479
1481752057535209479
1439979905693929479
1380595550211305479
1473700052438761479
1511692319040446479
1477130472970985479
1482744916510142479
1488222048543465479
1391698105158889479
1387909736813801479
1468214958307561479
1473786209470140422
1529187850658492422
1508689019450044422
1541007945533628422
1469215380589756422
1397482221057937422
1426905660076220422
1381478669105852422
1513565792754876422
1407742259068604422
1425912837470396422
1421924808053436422
1482457107760828422
1464695616798396422
1475558929954492422
1451637102861500422
1458792097163665422
1514664651006652422
1476217634941116422
1414173023372988422
1616539761946300422
1437460452468924422
1422337841137340422
1453906590625681422
1531792423684284422
1488224850640572422
1489693790948540422
1384535336521404422
1561437027509436422
1444006775779430422
1545813181058236422
1472699960642748422
1377870706130620422
1617615435444412422
1476994035713724422
1468239960167825422
1524524000206012422
1476209161369276422
1402659247587004422
1488955763271868422
1467164180448956422
1455256251168956422
1380953314767036422
1421099705333948422
1419366121699004422
1528054534915772422
1505907674239676422
1477580649867452422
1474946838054588422
1473459383728316422
1459592279350460422
1381327154420412422
1483207363033276422
1483054549665468422
1463486289362108422
1482448693831868422
1541008865931964422
1422744153742524422
1397350873748156422
1389071116660924422
1457516740074684422
1420187846342844422
1401463097018044422
1557209927201980422
1528934764891324422
1475859895165628422
1473729909738684422
1410669309165244422
1401452884647100422
1547967333112508422
1541175531047100422
1481567745963708422
1437823691862204422
1374749375130300422
1483296723946684422
1481195240916668422
1470364573446332422
1466751767530684422
1485196601991868422
1476246961443516422
1474284093894545422
1413602605671100422
1485664217873084422
1466474467111100422
1422290101132988422
1490240762906300422
1487406522271420422
1404455232982204422
1484391824710332422
1481376042635964422
1514790677506236422
1519781076633276422
1429141261483708422
1489013406904508422
1474127349469884422
1473336890980028422
1470544209484476422
1575923609368858625
1471462594733039625
1613640070392602625
1381170768227098625
1438152337546223625
1486901405235482625
1483557918159130625
1604444665544986625
1518605892379418625
1417364352923930625
1410253817065754625
1545736235288858625
1483699310403354625
1395826017386778625
1427567877197082625
1433492633742106625
1519055440394522625
1385586892880580625
1417985843990511625
1442264085312282625
1474081415595802625
1538546244204826625
1418949664607514625
1422156140327194625
1454934729115930625
1477134815434522625
1454657792220954625
1519980760412954625
1474159766310170625
1385420048278298625
1466406335319322625
1431939772159770625
1392521131458842625
1615035709479321625
1457956849618202625
1397113533800730625
1478464307037978625
1466101287133466625
1440511059555610625
1604554866948378625
1477599351488794625
1444187488428314625
1433831956232474625
1415017945143578625
1416156060004634625
1396398881563418625
1527080190056218625
1517848030585626625
1426031934153498625
1547931829860122625
1555365308805914625
1476045588223258625
1599182084068634625
1417770659430682625
1407667490298138625
1484650842590490625
1468209518752538625
1481144796487962625
1436508160890650625
1599066470461210625
1426704887493103625
1383955046946074625
1399083648553455625
1570941003393306625
1481433950585114625
1560995998348058625
1426926369896730625
1479509376448794625
1548493020592410625
1599530575425306625
1543232989378842625
1484763128302874625
1366382346560282625
1478510018647322625
1580212191521050625
1482571181928730625
1468357654959386625
1421604487488282625
1559603855264026625
1390500405352730625
1486043181695258625
1437278379502362625
1543592969340698625
1620114152122650625
1476710077708996625
1433354892274458625
1558491219134746625
1542579835955994625
1463364619443994625
1568311770799898625
1484132876761370625
1533107453134618625
1480735853420826625
1543012807226138625
1517414081010970625
1542550568350191625
1476068326744858625
1558876894103322625
1543128534150938625
1502915542004506625
1455906561172250625
1393725928103194625
1619025510557978625
1550338996609306625
1548229661687066625
1476294648851226625
1441269497504026625
1504602451546095625
1510972704790298625
1483988241569050625
1484381440762650625
1601361032844570625
1531976075374362625
1520474575745818625
1489956580988698625
1487204215789338625
1467794685468954625
1443293927893786625
1438936998862106625
1576944757599002625
1501194186833690625
1481046592383770625
1479142587860762625
1478471486180634625
1476016587039727625
1556429613450010625
1548863313123098625
1488879236458991625
1478916075895066625
1478574455337242625
1478251516670746625
1478106866244890625
1601779717597978625
1571233986130714625
1544481524103450625
1515542330895642625
1484225084260634625
1478521938981146625
1475176472558063625
1473750613418778625
1454482275014426625
1422576747342618625
1414504385036570625
1408183957359898625
1401549513857306625
1570653079913242625
1490279164326383625
1479801633190170625
1475964525669146625
1435693066128666625
1382029454776602625
1563270286262554625
1524565335030042625
1503724884517658625
1482383078760730625
1482243536275738625
1478438506301210625
1612550805537562625
1594504193024282625
1558742289018650625
1483673761169690625
1481746623390703625
1474108324253679625
1457873779112218625
1436180035988250625
1432858895463194625
1561831311207194625
1537512374940442625
1519430174873370625
1485468221176090625
1483765112955674625
1481090487096602625
1478914007952154625
1475945452679962625
1435434894335770625
1433555809007386625
1425227753171738625
1573081487054106625
1554501846533914625
1540572770991386625
1527788513936154625
1506314866713370625
1485298442012442625
1481491073566490625
1471116745742106625
1468162812207898625
1450924370633924625
1385465289769242625
1378417668252954625
1375487573834010625
1568664857440026625
1552691811298074625
1521470922364186625
1512708467693338625
1508218641640218625
1479474610320154625
1479273430578970625
1473232270366490625
1425105612321562625
1376570906240282625
1612494575922458625
1603849121038618625
1570217122382618625
1546154657596186625
1536869378817306625
1532236598930202625
1531358850187546625
1503514956054298625
1487234935379226625
1476662204426436625
1476493055125786625
1476416511648538625
1474695395490074625
1458513754325274625
1418525068922138625
1597431180055322625
1574192241547034625
1559830922630938625
1557940677295898625
1542326070690586625
1530244298922266625
1528354516449562625
1524797298131226625
1514076004519919625
1510090547238682625
1501573629649178625
1490245645185306625
1477282023748378625
1476389647102234625
1448459143430426625
1420904906987290625
1400052275012378625
1581356857729306625
1475076549875482625
1457457729170202625
1450437145261338625
1595849843326746625
1554955725998362625
1525849069968666625
1517346493929242625
1480463819948314625
1477713943372058625
1473986058148847625
1473809606333722625
1473313231909359625
1448017170840047625
1429410879985135625
1344017351897882625
1567279078620954625
1520153079148314625
1516955190749978625
1483925814722842625
1478023855516143625
1477038528588570625
1511072670573551625
1508024856822042625
1505798714090266625
1505162360260079625
1490478508488986625
1487048167698927625
1481666717487087625
1479183308726554625
1478669503756058625
1478429288793882625
1477436262114074625
1422008753428250625
1617378869195034625
1586606230050586625
1568312668263706625
1551281539400474625
1548048198794522625
1527074384195866625
1524721736956186625
1503360293069594625
1485320274027290625
1480844569206042625
1436078289706266625
1430862715111706625
1406968784355610625
1571267546027802625
1569658212030234625
1537416875050778625
1523063689401626625
1489292613597466625
1484168892419354625
1481485755037978625
1479146376877338625
1477103982577434625
1413709212983578625
1559278458412314625
1505929252411162625
1489952075668762625
1488705069755375625
1475635759260442625
1602193539705626625
1547791137745690625
1519634344373018625
1514299308589338625
1464128040103919625
1373786641899290625
1507268546849562625
1477037320763162625
1471897574726639625
1442605728590618625
1342201950692122625
1540726891505946625
1477314821108506625
1476360426837274625
1472974939284250625
1421531730364698625
1411720321275674625
1396772502894874625
1598751621969690625
1555215847404314625
1482068845917466625
1477461995481882625
1475191632966426625
1471943892773658625
1439343191564570625
1380805269911834625
1548561318805786625
1544543572170522625
1516483970216730625
1479848339155738625
1473611202869743625
1453966300389146625
1451635433117466625
1395450679603482625
1598112361420058625
1514938910589210625
1489787832344346625
1486168282466074625
1482182915580698625
1467160091942170625
1453295448513519625
1452600265752858625
1423027890854170625
1342907947802906625
1547730984564506625
1537247185158426625
1425300279789039625
1489579343172890625
1485997090585071625
1482901821069082625
1482737476704026625
1387528800079130625
1602062499658010625
1598489242208026625
1575763448000282625
1532262362358554625
1503839388232474625
1476944175291674625
1413831799025946625
1502660076976410625
[truncated: 4,041,700 more chars]
